# Supplementary material for: Near-IR absorbing donor–acceptor ligand-to-ligand charge-transfer complexes of nickel(ii)
Source: Chem Sci. 2015 Dec 8;7(3):1807–14. doi: 10.1039/c5sc02703a (PMC5604403; doi:10.1039/c5sc02703a)
Supplement: Supplementary file 2 [file SC-007-C5SC02703A-s002.cif]

# Electronic Supplementary Material (ESI) for Chemical Science.
# This journal is © The Royal Society of Chemistry 2015

####################################################################### 
# 
# This file contains crystal structure data downloaded from the 
# Cambridge Structural Database (CSD) hosted by the Cambridge 
# Crystallographic Data Centre (CCDC).
# 
# Full information about CCDC data access policies and citation 
# guidelines are available at http://www.ccdc.cam.ac.uk/access/V1 
# 
# Audit and citation data items may have been added by the CCDC. 
# Please retain this information to preserve the provenance of 
# this file and to allow appropriate attribution of the data. 
# 
#######################################################################

data_afh403
_database_code_depnum_ccdc_archive 'CCDC 1414822'
_audit_update_record             
;
2015-07-23 deposited with the CCDC.
2015-11-25 downloaded from the CCDC.
;

_audit_creation_method           SHELXL-2014/7
_shelx_SHELXL_version_number     2014/7
_chemical_name_systematic        ?
_chemical_name_common            ?
_chemical_melting_point          ?
_chemical_formula_moiety         ?
_chemical_formula_sum            'C32 H44 N2 Ni O2'
_chemical_formula_weight         547.40

loop_
_atom_type_symbol
_atom_type_description
_atom_type_scat_dispersion_real
_atom_type_scat_dispersion_imag
_atom_type_scat_source
C C 0.0033 0.0016 'International Tables Vol C Tables 4.2.6.8 and 6.1.1.4'
H H 0.0000 0.0000 'International Tables Vol C Tables 4.2.6.8 and 6.1.1.4'
N N 0.0061 0.0033 'International Tables Vol C Tables 4.2.6.8 and 6.1.1.4'
O O 0.0106 0.0060 'International Tables Vol C Tables 4.2.6.8 and 6.1.1.4'
Ni Ni 0.3393 1.1124 'International Tables Vol C Tables 4.2.6.8 and 6.1.1.4'

_space_group_crystal_system      monoclinic
_space_group_IT_number           14
_space_group_name_H-M_alt        'P 21/c'
_space_group_name_Hall           '-P 2ybc'

_shelx_space_group_comment       
; 
The symmetry employed for this shelxl refinement is uniquely defined 
by the following loop, which should always be used as a source of 
symmetry information in preference to the above space-group names. 
They are only intended as comments. 
;

loop_
_space_group_symop_operation_xyz
'x, y, z'
'-x, y+1/2, -z+1/2'
'-x, -y, -z'
'x, -y-1/2, z-1/2'

_cell_length_a                   10.2568(9)
_cell_length_b                   19.4457(18)
_cell_length_c                   15.3511(14)
_cell_angle_alpha                90
_cell_angle_beta                 107.5750(12)
_cell_angle_gamma                90
_cell_volume                     2918.9(5)
_cell_formula_units_Z            4
_cell_measurement_temperature    88(2)
_cell_measurement_reflns_used    8292
_cell_measurement_theta_min      2.33
_cell_measurement_theta_max      27.96

_exptl_crystal_description       plate
_exptl_crystal_colour            red
_exptl_crystal_density_meas      not_measured
_exptl_crystal_density_method    not_measured
_exptl_crystal_density_diffrn    1.246
_exptl_crystal_F_000             1176
_exptl_transmission_factor_min   ?
_exptl_transmission_factor_max   ?
_exptl_crystal_size_max          0.434
_exptl_crystal_size_mid          0.357
_exptl_crystal_size_min          0.066
_exptl_absorpt_coefficient_mu    0.695
_shelx_estimated_absorpt_T_min   0.752
_shelx_estimated_absorpt_T_max   0.956
_exptl_absorpt_correction_type   numerical
_exptl_absorpt_correction_T_min  0.7724
_exptl_absorpt_correction_T_max  1.0000
_exptl_absorpt_process_details   'Bruker SADABS 2012/1'
_exptl_absorpt_special_details   ?
_diffrn_ambient_temperature      88(2)
_diffrn_radiation_wavelength     0.71073
_diffrn_radiation_type           MoK\a
_diffrn_source                   'sealed tube'
_diffrn_measurement_device_type  'Bruker SMART APEX II CCD'
_diffrn_measurement_method       '\f and \w scans'
_diffrn_detector_area_resol_mean ?
_diffrn_reflns_number            35094
_diffrn_reflns_av_unetI/netI     0.0358
_diffrn_reflns_av_R_equivalents  0.0419
_diffrn_reflns_limit_h_min       -13
_diffrn_reflns_limit_h_max       13
_diffrn_reflns_limit_k_min       -25
_diffrn_reflns_limit_k_max       25
_diffrn_reflns_limit_l_min       -20
_diffrn_reflns_limit_l_max       20
_diffrn_reflns_theta_min         2.083
_diffrn_reflns_theta_max         28.333
_diffrn_reflns_theta_full        25.500
_diffrn_measured_fraction_theta_max 0.989
_diffrn_measured_fraction_theta_full 1.000
_diffrn_reflns_Laue_measured_fraction_max 0.989
_diffrn_reflns_Laue_measured_fraction_full 1.000
_diffrn_reflns_point_group_measured_fraction_max 0.989
_diffrn_reflns_point_group_measured_fraction_full 1.000
_reflns_number_total             7204
_reflns_number_gt                5754
_reflns_threshold_expression     'I > 2\s(I)'
_reflns_Friedel_coverage         0.000
_reflns_Friedel_fraction_max     .
_reflns_Friedel_fraction_full    .

_reflns_special_details          
; 
 Reflections were merged by SHELXL according to the crystal 
 class for the calculation of statistics and refinement. 
  
 _reflns_Friedel_fraction is defined as the number of unique 
 Friedel pairs measured divided by the number that would be 
 possible theoretically, ignoring centric projections and 
 systematic absences. 
;

_computing_data_collection       'Bruker APEX2 2013.6-2, 2013'
_computing_cell_refinement       'Bruker SAINT 8.32b, 2012'
_computing_data_reduction        'Bruker SAINT 8.32b, 2012'
_computing_structure_solution    'Bruker SHELXTL 2013/1'
_computing_structure_refinement  'SHELXL-2014/7 (Sheldrick, 2014)'
_computing_molecular_graphics    'Bruker SHELXTL'
_computing_publication_material  'Bruker SHELXTL'
_refine_special_details          
;
A red crystal of approximate dimensions 0.066 x 0.357 x 0.434 mm was mounted on a glass
fiber and transferred to a Bruker SMART APEX II diffractometer.  The APEX2 program
package was used to determine the unit-cell parameters and for data collection (20
sec/frame scan time for a sphere of diffraction data).  The raw frame data was processed
using SAINT and SADABS to yield the reflection data file.  Subsequent calculations were
carried out using the SHELXTL program.  The diffraction symmetry was 2/m and the
systematic absences were consistent with the monoclinic space group P21/c that was later
determined to be correct. The structure was solved by direct methods and refined on F2 by
full-matrix least-squares techniques.  The analytical scattering factors for neutral atoms
were used throughout the analysis.  Hydrogen atoms were located from a difference-Fourier
map and refined (x,y,z and Uiso). At convergence, wR2 = 0.0794 and Goof = 1.033 for 510
variables refined against 7204 data (0.75), R1 = 0.0337 for those 5754 data with I > 2.0sigma(I).  
;
_refine_ls_structure_factor_coef Fsqd
_refine_ls_matrix_type           full
_refine_ls_weighting_scheme      calc
_refine_ls_weighting_details     
'w=1/[\s^2^(Fo^2^)+(0.0324P)^2^+1.5515P] where P=(Fo^2^+2Fc^2^)/3'
_atom_sites_solution_primary     direct
_atom_sites_solution_secondary   difmap
_atom_sites_solution_hydrogens   difmap
_refine_ls_hydrogen_treatment    refall
_refine_ls_extinction_method     none
_refine_ls_extinction_coef       ?
_refine_ls_number_reflns         7204
_refine_ls_number_parameters     510
_refine_ls_number_restraints     0
_refine_ls_R_factor_all          0.0505
_refine_ls_R_factor_gt           0.0337
_refine_ls_wR_factor_ref         0.0794
_refine_ls_wR_factor_gt          0.0731
_refine_ls_goodness_of_fit_ref   1.033
_refine_ls_restrained_S_all      1.033
_refine_ls_shift/su_max          0.002
_refine_ls_shift/su_mean         0.000

loop_
_atom_site_label
_atom_site_type_symbol
_atom_site_fract_x
_atom_site_fract_y
_atom_site_fract_z
_atom_site_U_iso_or_equiv
_atom_site_adp_type
_atom_site_occupancy
_atom_site_site_symmetry_order
_atom_site_calc_flag
_atom_site_refinement_flags_posn
_atom_site_refinement_flags_adp
_atom_site_refinement_flags_occupancy
_atom_site_disorder_assembly
_atom_site_disorder_group
Ni1 Ni 0.38881(2) 0.13225(2) 0.95867(2) 0.01105(6) Uani 1 1 d . . . . .
O1 O 0.45104(11) 0.11874(6) 1.08215(7) 0.0139(2) Uani 1 1 d . . . . .
O2 O 0.47525(11) 0.21528(6) 0.97408(7) 0.0143(2) Uani 1 1 d . . . . .
N1 N 0.29262(13) 0.04853(7) 0.93747(9) 0.0130(3) Uani 1 1 d . . . . .
N2 N 0.31548(13) 0.14290(7) 0.83099(9) 0.0116(3) Uani 1 1 d . . . . .
C1 C 0.52039(15) 0.17510(8) 1.12390(10) 0.0117(3) Uani 1 1 d . . . . .
C2 C 0.53254(16) 0.22799(8) 1.06429(10) 0.0124(3) Uani 1 1 d . . . . .
C3 C 0.59836(17) 0.28935(9) 1.09768(11) 0.0145(3) Uani 1 1 d . . . . .
C4 C 0.65667(16) 0.29875(8) 1.19187(10) 0.0139(3) Uani 1 1 d . . . . .
C5 C 0.64386(16) 0.24551(8) 1.25013(10) 0.0133(3) Uani 1 1 d . . . . .
C6 C 0.57637(15) 0.18322(8) 1.21905(10) 0.0119(3) Uani 1 1 d . . . . .
C7 C 0.72832(18) 0.36613(9) 1.23181(11) 0.0183(3) Uani 1 1 d . . . . .
C8 C 0.7515(2) 0.41370(11) 1.15794(13) 0.0283(5) Uani 1 1 d . . . . .
C9 C 0.8688(2) 0.35090(11) 1.30107(13) 0.0256(4) Uani 1 1 d . . . . .
C10 C 0.6387(2) 0.40483(10) 1.27935(13) 0.0226(4) Uani 1 1 d . . . . .
C11 C 0.56255(16) 0.12615(8) 1.28493(10) 0.0133(3) Uani 1 1 d . . . . .
C12 C 0.6302(2) 0.14584(10) 1.38533(11) 0.0200(4) Uani 1 1 d . . . . .
C13 C 0.63148(19) 0.06038(9) 1.26582(12) 0.0187(4) Uani 1 1 d . . . . .
C14 C 0.41079(18) 0.11118(9) 1.27229(12) 0.0173(3) Uani 1 1 d . . . . .
C15 C 0.29409(17) -0.00014(9) 0.99998(11) 0.0162(3) Uani 1 1 d . . . . .
C16 C 0.21224(18) -0.05769(9) 0.97929(11) 0.0172(3) Uani 1 1 d . . . . .
C17 C 0.12116(16) -0.06731(8) 0.89173(11) 0.0136(3) Uani 1 1 d . . . . .
C18 C 0.12145(16) -0.01665(8) 0.82758(10) 0.0126(3) Uani 1 1 d . . . . .
C19 C 0.20909(15) 0.03918(8) 0.85104(10) 0.0117(3) Uani 1 1 d . . . . .
C20 C 0.22838(15) 0.09220(8) 0.78767(10) 0.0116(3) Uani 1 1 d . . . . .
C21 C 0.17470(16) 0.09044(8) 0.69333(10) 0.0130(3) Uani 1 1 d . . . . .
C22 C 0.21053(16) 0.14027(8) 0.63914(10) 0.0125(3) Uani 1 1 d . . . . .
C23 C 0.29762(16) 0.19279(8) 0.68543(11) 0.0137(3) Uani 1 1 d . . . . .
C24 C 0.34670(16) 0.19248(8) 0.78012(11) 0.0140(3) Uani 1 1 d . . . . .
C25 C 0.02557(16) -0.12908(8) 0.87093(10) 0.0150(3) Uani 1 1 d . . . . .
C26 C -0.0458(2) -0.13674(10) 0.76808(12) 0.0218(4) Uani 1 1 d . . . . .
C27 C 0.1058(2) -0.19531(9) 0.90455(14) 0.0240(4) Uani 1 1 d . . . . .
C28 C -0.08330(18) -0.11769(10) 0.91997(12) 0.0197(4) Uani 1 1 d . . . . .
C29 C 0.16442(17) 0.13359(9) 0.53471(10) 0.0152(3) Uani 1 1 d . . . . .
C30 C 0.1799(3) 0.20099(11) 0.48805(13) 0.0317(5) Uani 1 1 d . . . . .
C31 C 0.2538(3) 0.07849(14) 0.51017(14) 0.0414(6) Uani 1 1 d . . . . .
C32 C 0.0146(2) 0.11189(15) 0.49986(14) 0.0376(6) Uani 1 1 d . . . . .
H3A H 0.6065(19) 0.3256(10) 1.0557(13) 0.023(5) Uiso 1 1 d . . . . .
H5A H 0.6795(18) 0.2515(9) 1.3133(13) 0.013(4) Uiso 1 1 d . . . . .
H8A H 0.661(2) 0.4288(11) 1.1131(15) 0.033(6) Uiso 1 1 d . . . . .
H8B H 0.805(2) 0.3913(11) 1.1275(15) 0.029(6) Uiso 1 1 d . . . . .
H8C H 0.803(2) 0.4525(11) 1.1875(14) 0.029(5) Uiso 1 1 d . . . . .
H9A H 0.862(2) 0.3223(11) 1.3525(14) 0.030(6) Uiso 1 1 d . . . . .
H9B H 0.915(2) 0.3928(11) 1.3260(13) 0.023(5) Uiso 1 1 d . . . . .
H9C H 0.929(2) 0.3275(11) 1.2712(14) 0.031(6) Uiso 1 1 d . . . . .
H10A H 0.556(2) 0.4160(10) 1.2387(14) 0.023(5) Uiso 1 1 d . . . . .
H10B H 0.682(2) 0.4487(11) 1.3037(14) 0.031(6) Uiso 1 1 d . . . . .
H10C H 0.622(2) 0.3774(11) 1.3285(15) 0.033(6) Uiso 1 1 d . . . . .
H12A H 0.731(2) 0.1539(10) 1.3981(13) 0.024(5) Uiso 1 1 d . . . . .
H12B H 0.620(2) 0.1075(11) 1.4250(14) 0.028(5) Uiso 1 1 d . . . . .
H12C H 0.5858(19) 0.1865(10) 1.4027(13) 0.020(5) Uiso 1 1 d . . . . .
H13A H 0.731(2) 0.0682(10) 1.2791(13) 0.024(5) Uiso 1 1 d . . . . .
H13B H 0.5938(19) 0.0443(10) 1.2025(13) 0.021(5) Uiso 1 1 d . . . . .
H13C H 0.6206(19) 0.0241(10) 1.3049(14) 0.022(5) Uiso 1 1 d . . . . .
H14A H 0.4030(18) 0.0747(10) 1.3149(13) 0.018(5) Uiso 1 1 d . . . . .
H14B H 0.3634(19) 0.0975(10) 1.2110(14) 0.022(5) Uiso 1 1 d . . . . .
H14C H 0.3674(18) 0.1507(10) 1.2884(12) 0.014(5) Uiso 1 1 d . . . . .
H15A H 0.3530(18) 0.0084(9) 1.0576(12) 0.011(4) Uiso 1 1 d . . . . .
H16A H 0.219(2) -0.0914(11) 1.0229(14) 0.031(6) Uiso 1 1 d . . . . .
H18A H 0.0641(17) -0.0199(9) 0.7656(12) 0.011(4) Uiso 1 1 d . . . . .
H21A H 0.1176(17) 0.0532(9) 0.6646(12) 0.012(4) Uiso 1 1 d . . . . .
H23A H 0.3294(19) 0.2272(10) 0.6538(13) 0.022(5) Uiso 1 1 d . . . . .
H24A H 0.4076(18) 0.2278(9) 0.8137(12) 0.014(4) Uiso 1 1 d . . . . .
H26A H 0.024(2) -0.1448(10) 0.7343(14) 0.027(5) Uiso 1 1 d . . . . .
H26B H -0.103(2) -0.0972(11) 0.7426(14) 0.025(5) Uiso 1 1 d . . . . .
H26C H -0.101(2) -0.1781(11) 0.7578(14) 0.026(5) Uiso 1 1 d . . . . .
H27A H 0.177(2) -0.2023(12) 0.8745(15) 0.039(6) Uiso 1 1 d . . . . .
H27B H 0.043(2) -0.2348(11) 0.8911(14) 0.032(6) Uiso 1 1 d . . . . .
H27C H 0.147(2) -0.1938(11) 0.9696(16) 0.032(6) Uiso 1 1 d . . . . .
H28A H -0.040(2) -0.1158(10) 0.9851(15) 0.027(5) Uiso 1 1 d . . . . .
H28B H -0.153(2) -0.1540(11) 0.9057(13) 0.024(5) Uiso 1 1 d . . . . .
H28C H -0.133(2) -0.0737(11) 0.9013(13) 0.024(5) Uiso 1 1 d . . . . .
H30A H 0.145(2) 0.1959(11) 0.4247(16) 0.034(6) Uiso 1 1 d . . . . .
H30B H 0.275(3) 0.2146(14) 0.5027(18) 0.061(8) Uiso 1 1 d . . . . .
H30C H 0.121(3) 0.2354(14) 0.5023(18) 0.058(8) Uiso 1 1 d . . . . .
H31A H 0.228(2) 0.0737(11) 0.4438(16) 0.038(6) Uiso 1 1 d . . . . .
H31B H 0.246(3) 0.0314(15) 0.5382(19) 0.068(9) Uiso 1 1 d . . . . .
H31C H 0.341(3) 0.0953(13) 0.5264(17) 0.044(7) Uiso 1 1 d . . . . .
H32A H -0.011(2) 0.1070(12) 0.4341(16) 0.039(6) Uiso 1 1 d . . . . .
H32B H -0.049(3) 0.1471(18) 0.519(2) 0.096(12) Uiso 1 1 d . . . . .
H32C H 0.002(3) 0.0681(14) 0.5210(17) 0.051(8) Uiso 1 1 d . . . . .

loop_
_atom_site_aniso_label
_atom_site_aniso_U_11
_atom_site_aniso_U_22
_atom_site_aniso_U_33
_atom_site_aniso_U_23
_atom_site_aniso_U_13
_atom_site_aniso_U_12
Ni1 0.01456(10) 0.01154(10) 0.00617(9) -0.00154(8) 0.00180(7) -0.00221(8)
O1 0.0185(6) 0.0134(6) 0.0086(5) -0.0017(4) 0.0025(4) -0.0035(4)
O2 0.0203(6) 0.0147(6) 0.0067(5) -0.0020(4) 0.0021(4) -0.0046(5)
N1 0.0146(7) 0.0146(7) 0.0098(6) -0.0017(5) 0.0035(5) -0.0010(5)
N2 0.0129(6) 0.0117(6) 0.0104(6) -0.0015(5) 0.0038(5) 0.0002(5)
C1 0.0123(7) 0.0126(7) 0.0100(7) -0.0015(6) 0.0029(6) -0.0001(6)
C2 0.0133(7) 0.0155(8) 0.0080(7) -0.0020(6) 0.0024(6) 0.0001(6)
C3 0.0176(8) 0.0166(8) 0.0102(7) -0.0012(6) 0.0056(6) -0.0029(6)
C4 0.0138(8) 0.0162(8) 0.0121(7) -0.0038(6) 0.0047(6) -0.0022(6)
C5 0.0134(8) 0.0178(8) 0.0074(7) -0.0029(6) 0.0014(6) 0.0002(6)
C6 0.0116(7) 0.0149(8) 0.0093(7) -0.0009(6) 0.0036(6) 0.0016(6)
C7 0.0234(9) 0.0192(8) 0.0124(7) -0.0053(7) 0.0057(6) -0.0079(7)
C8 0.0444(13) 0.0237(10) 0.0181(9) -0.0069(8) 0.0116(9) -0.0194(9)
C9 0.0205(9) 0.0316(11) 0.0221(9) -0.0071(8) 0.0023(8) -0.0105(8)
C10 0.0300(10) 0.0191(9) 0.0177(9) -0.0086(7) 0.0060(8) -0.0064(8)
C11 0.0147(7) 0.0160(8) 0.0089(7) 0.0014(6) 0.0030(6) 0.0024(6)
C12 0.0269(10) 0.0221(10) 0.0091(7) 0.0011(6) 0.0029(7) 0.0039(7)
C13 0.0226(9) 0.0177(9) 0.0152(8) 0.0006(7) 0.0048(7) 0.0053(7)
C14 0.0199(9) 0.0169(8) 0.0163(8) 0.0022(7) 0.0070(7) 0.0005(7)
C15 0.0204(8) 0.0177(8) 0.0092(7) 0.0001(6) 0.0025(6) -0.0018(7)
C16 0.0234(9) 0.0169(8) 0.0114(8) 0.0015(6) 0.0052(7) -0.0037(7)
C17 0.0147(8) 0.0139(8) 0.0136(7) -0.0019(6) 0.0065(6) 0.0007(6)
C18 0.0130(7) 0.0151(8) 0.0094(7) -0.0024(6) 0.0030(6) 0.0004(6)
C19 0.0132(7) 0.0132(8) 0.0090(7) -0.0010(6) 0.0038(6) 0.0021(6)
C20 0.0111(7) 0.0120(8) 0.0116(7) -0.0020(6) 0.0033(6) 0.0009(6)
C21 0.0133(8) 0.0133(8) 0.0114(7) -0.0021(6) 0.0023(6) -0.0018(6)
C22 0.0132(7) 0.0143(8) 0.0098(7) 0.0009(6) 0.0030(6) 0.0023(6)
C23 0.0156(8) 0.0144(8) 0.0119(7) 0.0016(6) 0.0052(6) -0.0003(6)
C24 0.0146(8) 0.0143(8) 0.0129(7) -0.0013(6) 0.0037(6) -0.0021(6)
C25 0.0171(8) 0.0151(8) 0.0130(7) -0.0002(6) 0.0048(6) -0.0022(6)
C26 0.0256(9) 0.0235(10) 0.0157(8) -0.0038(7) 0.0055(7) -0.0117(8)
C27 0.0232(10) 0.0143(9) 0.0321(11) -0.0018(8) 0.0050(8) 0.0004(7)
C28 0.0171(8) 0.0248(10) 0.0181(9) -0.0003(7) 0.0066(7) -0.0020(7)
C29 0.0188(8) 0.0169(8) 0.0089(7) -0.0006(6) 0.0026(6) -0.0020(7)
C30 0.0535(15) 0.0269(11) 0.0097(9) 0.0031(7) 0.0021(9) -0.0104(10)
C31 0.0574(17) 0.0494(15) 0.0144(10) -0.0035(9) 0.0064(10) 0.0270(13)
C32 0.0323(12) 0.0627(17) 0.0114(9) 0.0036(9) -0.0031(8) -0.0212(11)

_geom_special_details            
; 
 All esds (except the esd in the dihedral angle between two l.s. planes) 
 are estimated using the full covariance matrix.  The cell esds are taken 
 into account individually in the estimation of esds in distances, angles 
 and torsion angles; correlations between esds in cell parameters are only 
 used when they are defined by crystal symmetry.  An approximate (isotropic) 
 treatment of cell esds is used for estimating esds involving l.s. planes. 
;

loop_
_geom_bond_atom_site_label_1
_geom_bond_atom_site_label_2
_geom_bond_distance
_geom_bond_site_symmetry_2
_geom_bond_publ_flag
Ni1 O2 1.8227(11) . ?
Ni1 O1 1.8273(11) . ?
Ni1 N1 1.8804(14) . ?
Ni1 N2 1.8868(13) . ?
O1 C1 1.3574(18) . ?
O2 C2 1.3538(18) . ?
N1 C15 1.345(2) . ?
N1 C19 1.3569(19) . ?
N2 C24 1.339(2) . ?
N2 C20 1.3614(19) . ?
C1 C2 1.407(2) . ?
C1 C6 1.408(2) . ?
C2 C3 1.390(2) . ?
C3 C4 1.400(2) . ?
C4 C5 1.400(2) . ?
C4 C7 1.536(2) . ?
C5 C6 1.405(2) . ?
C6 C11 1.537(2) . ?
C7 C10 1.533(2) . ?
C7 C8 1.537(2) . ?
C7 C9 1.539(3) . ?
C11 C13 1.532(2) . ?
C11 C12 1.535(2) . ?
C11 C14 1.537(2) . ?
C15 C16 1.377(2) . ?
C16 C17 1.399(2) . ?
C17 C18 1.393(2) . ?
C17 C25 1.522(2) . ?
C18 C19 1.386(2) . ?
C19 C20 1.471(2) . ?
C20 C21 1.386(2) . ?
C21 C22 1.397(2) . ?
C22 C23 1.401(2) . ?
C22 C29 1.534(2) . ?
C23 C24 1.387(2) . ?
C25 C27 1.532(2) . ?
C25 C26 1.534(2) . ?
C25 C28 1.540(2) . ?
C29 C30 1.525(2) . ?
C29 C32 1.526(3) . ?
C29 C31 1.529(3) . ?

loop_
_geom_angle_atom_site_label_1
_geom_angle_atom_site_label_2
_geom_angle_atom_site_label_3
_geom_angle
_geom_angle_site_symmetry_1
_geom_angle_site_symmetry_3
_geom_angle_publ_flag
O2 Ni1 O1 89.36(5) . . ?
O2 Ni1 N1 177.01(5) . . ?
O1 Ni1 N1 93.19(5) . . ?
O2 Ni1 N2 93.63(5) . . ?
O1 Ni1 N2 176.59(5) . . ?
N1 Ni1 N2 83.77(6) . . ?
C1 O1 Ni1 110.05(9) . . ?
C2 O2 Ni1 109.78(9) . . ?
C15 N1 C19 118.12(14) . . ?
C15 N1 Ni1 126.42(11) . . ?
C19 N1 Ni1 115.38(11) . . ?
C24 N2 C20 118.28(13) . . ?
C24 N2 Ni1 126.46(11) . . ?
C20 N2 Ni1 115.14(10) . . ?
O1 C1 C2 114.82(13) . . ?
O1 C1 C6 124.88(14) . . ?
C2 C1 C6 120.29(14) . . ?
O2 C2 C3 123.10(14) . . ?
O2 C2 C1 115.82(13) . . ?
C3 C2 C1 121.07(14) . . ?
C2 C3 C4 120.08(15) . . ?
C3 C4 C5 118.04(15) . . ?
C3 C4 C7 121.82(14) . . ?
C5 C4 C7 120.10(14) . . ?
C4 C5 C6 123.52(14) . . ?
C5 C6 C1 116.98(14) . . ?
C5 C6 C11 122.21(13) . . ?
C1 C6 C11 120.81(14) . . ?
C10 C7 C4 109.00(14) . . ?
C10 C7 C8 107.73(16) . . ?
C4 C7 C8 112.39(13) . . ?
C10 C7 C9 109.65(14) . . ?
C4 C7 C9 110.29(15) . . ?
C8 C7 C9 107.72(16) . . ?
C13 C11 C12 107.80(13) . . ?
C13 C11 C6 109.71(13) . . ?
C12 C11 C6 112.16(14) . . ?
C13 C11 C14 109.03(14) . . ?
C12 C11 C14 107.89(13) . . ?
C6 C11 C14 110.17(13) . . ?
N1 C15 C16 122.18(15) . . ?
C15 C16 C17 120.93(15) . . ?
C18 C17 C16 116.19(15) . . ?
C18 C17 C25 123.25(14) . . ?
C16 C17 C25 120.53(14) . . ?
C19 C18 C17 120.64(14) . . ?
N1 C19 C18 121.84(14) . . ?
N1 C19 C20 112.42(13) . . ?
C18 C19 C20 125.69(14) . . ?
N2 C20 C21 121.56(14) . . ?
N2 C20 C19 112.58(13) . . ?
C21 C20 C19 125.69(14) . . ?
C20 C21 C22 120.83(14) . . ?
C21 C22 C23 116.48(14) . . ?
C21 C22 C29 120.68(14) . . ?
C23 C22 C29 122.69(14) . . ?
C24 C23 C22 120.16(15) . . ?
N2 C24 C23 122.62(15) . . ?
C17 C25 C27 110.26(13) . . ?
C17 C25 C26 111.69(14) . . ?
C27 C25 C26 107.82(15) . . ?
C17 C25 C28 107.47(13) . . ?
C27 C25 C28 110.58(14) . . ?
C26 C25 C28 109.03(14) . . ?
C30 C29 C32 108.04(17) . . ?
C30 C29 C31 109.35(18) . . ?
C32 C29 C31 109.56(19) . . ?
C30 C29 C22 112.04(14) . . ?
C32 C29 C22 110.48(14) . . ?
C31 C29 C22 107.35(14) . . ?

loop_
_geom_torsion_atom_site_label_1
_geom_torsion_atom_site_label_2
_geom_torsion_atom_site_label_3
_geom_torsion_atom_site_label_4
_geom_torsion
_geom_torsion_site_symmetry_1
_geom_torsion_site_symmetry_2
_geom_torsion_site_symmetry_3
_geom_torsion_site_symmetry_4
_geom_torsion_publ_flag
O2 Ni1 O1 C1 3.41(10) . . . . ?
N1 Ni1 O1 C1 -175.02(10) . . . . ?
O1 Ni1 O2 C2 -3.77(10) . . . . ?
N2 Ni1 O2 C2 174.58(10) . . . . ?
O1 Ni1 N1 C15 -5.52(14) . . . . ?
N2 Ni1 N1 C15 176.04(14) . . . . ?
O1 Ni1 N1 C19 170.97(11) . . . . ?
N2 Ni1 N1 C19 -7.46(11) . . . . ?
O2 Ni1 N2 C24 9.15(14) . . . . ?
N1 Ni1 N2 C24 -172.35(14) . . . . ?
O2 Ni1 N2 C20 -174.79(11) . . . . ?
N1 Ni1 N2 C20 3.72(11) . . . . ?
Ni1 O1 C1 C2 -2.30(16) . . . . ?
Ni1 O1 C1 C6 176.88(12) . . . . ?
Ni1 O2 C2 C3 -175.89(13) . . . . ?
Ni1 O2 C2 C1 3.36(16) . . . . ?
O1 C1 C2 O2 -0.7(2) . . . . ?
C6 C1 C2 O2 -179.94(14) . . . . ?
O1 C1 C2 C3 178.55(14) . . . . ?
C6 C1 C2 C3 -0.7(2) . . . . ?
O2 C2 C3 C4 -179.31(14) . . . . ?
C1 C2 C3 C4 1.5(2) . . . . ?
C2 C3 C4 C5 -1.3(2) . . . . ?
C2 C3 C4 C7 -179.00(15) . . . . ?
C3 C4 C5 C6 0.3(2) . . . . ?
C7 C4 C5 C6 178.09(15) . . . . ?
C4 C5 C6 C1 0.4(2) . . . . ?
C4 C5 C6 C11 -179.21(14) . . . . ?
O1 C1 C6 C5 -179.41(14) . . . . ?
C2 C1 C6 C5 -0.3(2) . . . . ?
O1 C1 C6 C11 0.2(2) . . . . ?
C2 C1 C6 C11 179.38(14) . . . . ?
C3 C4 C7 C10 108.42(18) . . . . ?
C5 C4 C7 C10 -69.2(2) . . . . ?
C3 C4 C7 C8 -10.9(2) . . . . ?
C5 C4 C7 C8 171.40(16) . . . . ?
C3 C4 C7 C9 -131.15(17) . . . . ?
C5 C4 C7 C9 51.2(2) . . . . ?
C5 C6 C11 C13 -119.84(16) . . . . ?
C1 C6 C11 C13 60.53(19) . . . . ?
C5 C6 C11 C12 -0.1(2) . . . . ?
C1 C6 C11 C12 -179.70(14) . . . . ?
C5 C6 C11 C14 120.13(16) . . . . ?
C1 C6 C11 C14 -59.51(19) . . . . ?
C19 N1 C15 C16 -1.3(2) . . . . ?
Ni1 N1 C15 C16 175.12(13) . . . . ?
N1 C15 C16 C17 -1.3(3) . . . . ?
C15 C16 C17 C18 1.6(2) . . . . ?
C15 C16 C17 C25 -176.62(15) . . . . ?
C16 C17 C18 C19 0.6(2) . . . . ?
C25 C17 C18 C19 178.71(14) . . . . ?
C15 N1 C19 C18 3.5(2) . . . . ?
Ni1 N1 C19 C18 -173.29(12) . . . . ?
C15 N1 C19 C20 -173.82(14) . . . . ?
Ni1 N1 C19 C20 9.38(16) . . . . ?
C17 C18 C19 N1 -3.2(2) . . . . ?
C17 C18 C19 C20 173.77(15) . . . . ?
C24 N2 C20 C21 1.3(2) . . . . ?
Ni1 N2 C20 C21 -175.13(12) . . . . ?
C24 N2 C20 C19 176.77(13) . . . . ?
Ni1 N2 C20 C19 0.37(16) . . . . ?
N1 C19 C20 N2 -6.22(18) . . . . ?
C18 C19 C20 N2 176.57(14) . . . . ?
N1 C19 C20 C21 169.05(15) . . . . ?
C18 C19 C20 C21 -8.2(3) . . . . ?
N2 C20 C21 C22 1.2(2) . . . . ?
C19 C20 C21 C22 -173.63(15) . . . . ?
C20 C21 C22 C23 -2.7(2) . . . . ?
C20 C21 C22 C29 172.84(14) . . . . ?
C21 C22 C23 C24 1.8(2) . . . . ?
C29 C22 C23 C24 -173.67(15) . . . . ?
C20 N2 C24 C23 -2.3(2) . . . . ?
Ni1 N2 C24 C23 173.70(12) . . . . ?
C22 C23 C24 N2 0.7(2) . . . . ?
C18 C17 C25 C27 132.20(16) . . . . ?
C16 C17 C25 C27 -49.7(2) . . . . ?
C18 C17 C25 C26 12.3(2) . . . . ?
C16 C17 C25 C26 -169.59(16) . . . . ?
C18 C17 C25 C28 -107.20(17) . . . . ?
C16 C17 C25 C28 70.87(19) . . . . ?
C21 C22 C29 C30 164.50(17) . . . . ?
C23 C22 C29 C30 -20.3(2) . . . . ?
C21 C22 C29 C32 44.0(2) . . . . ?
C23 C22 C29 C32 -140.78(18) . . . . ?
C21 C22 C29 C31 -75.4(2) . . . . ?
C23 C22 C29 C31 99.8(2) . . . . ?

_refine_diff_density_max         0.550
_refine_diff_density_min         -0.301
_refine_diff_density_rms         0.059

_shelx_res_file                  
; 
  
    afh403.res created by SHELXL-2014/7 
  
  
TITL afh403 in P2(1)/c 
CELL 0.71073  10.25680  19.44570  15.35110  90.0000 107.5750  90.0000 
ZERR    4.00   0.00090   0.00180   0.00140   0.0000   0.0012   0.0000 
LATT  1 
SYMM -X, 0.5+Y, 0.5-Z 
SFAC C H N O NI 
UNIT 128 176 8 8 4 
TEMP -185.000 
SIZE 0.066 0.357 0.434 
  
rem APEX2 2013.6-2, SAINT 8.32b, SADABS 2012/1, SHELXTL 2014/7 
  
OMIT 0 1 1 
  
L.S. 12 
ACTA 51 
CONF 
  
FMAP 2 
PLAN 10 
  
WGHT    0.032400    1.551500 
FVAR       0.07533 
NI1   5    0.388808    0.132252    0.958667    11.00000    0.01456    0.01154 = 
         0.00617   -0.00154    0.00180   -0.00221 
O1    4    0.451042    0.118741    1.082153    11.00000    0.01854    0.01339 = 
         0.00865   -0.00175    0.00252   -0.00346 
O2    4    0.475250    0.215280    0.974079    11.00000    0.02029    0.01471 = 
         0.00672   -0.00197    0.00211   -0.00457 
N1    3    0.292624    0.048527    0.937472    11.00000    0.01465    0.01456 = 
         0.00976   -0.00168    0.00346   -0.00104 
N2    3    0.315479    0.142898    0.830986    11.00000    0.01294    0.01170 = 
         0.01037   -0.00149    0.00384    0.00020 
C1    1    0.520391    0.175101    1.123905    11.00000    0.01227    0.01259 = 
         0.01004   -0.00150    0.00291   -0.00011 
C2    1    0.532540    0.227989    1.064294    11.00000    0.01334    0.01546 = 
         0.00797   -0.00204    0.00243    0.00011 
C3    1    0.598359    0.289352    1.097679    11.00000    0.01756    0.01662 = 
         0.01016   -0.00117    0.00564   -0.00286 
C4    1    0.656673    0.298749    1.191866    11.00000    0.01381    0.01620 = 
         0.01214   -0.00377    0.00466   -0.00219 
C5    1    0.643858    0.245507    1.250129    11.00000    0.01343    0.01776 = 
         0.00744   -0.00293    0.00143    0.00017 
C6    1    0.576367    0.183219    1.219053    11.00000    0.01159    0.01491 = 
         0.00934   -0.00090    0.00359    0.00161 
C7    1    0.728324    0.366130    1.231805    11.00000    0.02340    0.01924 = 
         0.01243   -0.00527    0.00570   -0.00786 
C8    1    0.751509    0.413704    1.157942    11.00000    0.04439    0.02371 = 
         0.01810   -0.00690    0.01159   -0.01940 
C9    1    0.868827    0.350902    1.301074    11.00000    0.02054    0.03156 = 
         0.02205   -0.00714    0.00231   -0.01049 
C10   1    0.638736    0.404834    1.279354    11.00000    0.03004    0.01913 = 
         0.01773   -0.00857    0.00598   -0.00636 
C11   1    0.562546    0.126152    1.284930    11.00000    0.01473    0.01598 = 
         0.00894    0.00136    0.00303    0.00243 
C12   1    0.630155    0.145838    1.385332    11.00000    0.02693    0.02215 = 
         0.00912    0.00114    0.00293    0.00394 
C13   1    0.631485    0.060381    1.265815    11.00000    0.02259    0.01767 = 
         0.01518    0.00061    0.00477    0.00529 
C14   1    0.410793    0.111178    1.272288    11.00000    0.01991    0.01689 = 
         0.01625    0.00223    0.00700    0.00047 
C15   1    0.294088   -0.000136    0.999981    11.00000    0.02040    0.01771 = 
         0.00919    0.00012    0.00248   -0.00183 
C16   1    0.212236   -0.057694    0.979289    11.00000    0.02343    0.01686 = 
         0.01141    0.00155    0.00519   -0.00373 
C17   1    0.121163   -0.067307    0.891728    11.00000    0.01471    0.01391 = 
         0.01361   -0.00186    0.00653    0.00072 
C18   1    0.121453   -0.016655    0.827578    11.00000    0.01302    0.01508 = 
         0.00938   -0.00236    0.00296    0.00044 
C19   1    0.209093    0.039175    0.851035    11.00000    0.01317    0.01324 = 
         0.00897   -0.00102    0.00377    0.00208 
C20   1    0.228385    0.092197    0.787672    11.00000    0.01108    0.01202 = 
         0.01162   -0.00198    0.00334    0.00085 
C21   1    0.174702    0.090443    0.693330    11.00000    0.01334    0.01329 = 
         0.01145   -0.00215    0.00232   -0.00176 
C22   1    0.210533    0.140269    0.639142    11.00000    0.01323    0.01431 = 
         0.00976    0.00085    0.00297    0.00227 
C23   1    0.297620    0.192787    0.685428    11.00000    0.01564    0.01438 = 
         0.01187    0.00162    0.00523   -0.00027 
C24   1    0.346696    0.192482    0.780118    11.00000    0.01462    0.01426 = 
         0.01291   -0.00128    0.00370   -0.00207 
C25   1    0.025566   -0.129078    0.870930    11.00000    0.01710    0.01505 = 
         0.01300   -0.00019    0.00475   -0.00224 
C26   1   -0.045822   -0.136737    0.768084    11.00000    0.02561    0.02354 = 
         0.01568   -0.00383    0.00552   -0.01167 
C27   1    0.105824   -0.195314    0.904546    11.00000    0.02321    0.01432 = 
         0.03212   -0.00175    0.00502    0.00038 
C28   1   -0.083301   -0.117687    0.919971    11.00000    0.01707    0.02477 = 
         0.01806   -0.00029    0.00659   -0.00195 
C29   1    0.164419    0.133588    0.534707    11.00000    0.01875    0.01691 = 
         0.00888   -0.00062    0.00264   -0.00200 
C30   1    0.179902    0.200989    0.488045    11.00000    0.05348    0.02690 = 
         0.00971    0.00309    0.00212   -0.01040 
C31   1    0.253798    0.078488    0.510166    11.00000    0.05739    0.04939 = 
         0.01436   -0.00349    0.00642    0.02696 
C32   1    0.014643    0.111889    0.499860    11.00000    0.03226    0.06274 = 
         0.01144    0.00357   -0.00309   -0.02115 
H3A   2    0.606529    0.325611    1.055744    11.00000    0.02298 
H5A   2    0.679515    0.251478    1.313302    11.00000    0.01311 
H8A   2    0.661095    0.428841    1.113101    11.00000    0.03283 
H8B   2    0.804821    0.391260    1.127459    11.00000    0.02860 
H8C   2    0.802514    0.452499    1.187525    11.00000    0.02904 
H9A   2    0.862324    0.322300    1.352526    11.00000    0.02961 
H9B   2    0.915234    0.392829    1.325958    11.00000    0.02297 
H9C   2    0.929433    0.327541    1.271173    11.00000    0.03055 
H10A  2    0.556447    0.415988    1.238679    11.00000    0.02287 
H10B  2    0.681577    0.448701    1.303742    11.00000    0.03147 
H10C  2    0.621925    0.377410    1.328548    11.00000    0.03272 
H12A  2    0.730764    0.153904    1.398096    11.00000    0.02439 
H12B  2    0.619676    0.107537    1.425002    11.00000    0.02809 
H12C  2    0.585758    0.186530    1.402750    11.00000    0.02022 
H13A  2    0.730550    0.068239    1.279068    11.00000    0.02406 
H13B  2    0.593782    0.044295    1.202484    11.00000    0.02104 
H13C  2    0.620551    0.024073    1.304922    11.00000    0.02236 
H14A  2    0.403006    0.074719    1.314946    11.00000    0.01841 
H14B  2    0.363413    0.097496    1.211042    11.00000    0.02181 
H14C  2    0.367444    0.150715    1.288416    11.00000    0.01401 
H15A  2    0.352955    0.008375    1.057609    11.00000    0.01111 
H16A  2    0.218948   -0.091388    1.022888    11.00000    0.03075 
H18A  2    0.064077   -0.019925    0.765617    11.00000    0.01099 
H21A  2    0.117607    0.053208    0.664620    11.00000    0.01156 
H23A  2    0.329351    0.227219    0.653847    11.00000    0.02180 
H24A  2    0.407604    0.227753    0.813659    11.00000    0.01388 
H26A  2    0.024037   -0.144846    0.734313    11.00000    0.02725 
H26B  2   -0.103159   -0.097215    0.742639    11.00000    0.02516 
H26C  2   -0.100622   -0.178132    0.757842    11.00000    0.02622 
H27A  2    0.177432   -0.202340    0.874460    11.00000    0.03858 
H27B  2    0.042726   -0.234805    0.891137    11.00000    0.03179 
H27C  2    0.147075   -0.193753    0.969604    11.00000    0.03191 
H28A  2   -0.039509   -0.115817    0.985062    11.00000    0.02730 
H28B  2   -0.152588   -0.153960    0.905734    11.00000    0.02388 
H28C  2   -0.132620   -0.073696    0.901298    11.00000    0.02405 
H30A  2    0.145389    0.195885    0.424675    11.00000    0.03360 
H30B  2    0.275358    0.214620    0.502651    11.00000    0.06126 
H30C  2    0.121246    0.235395    0.502316    11.00000    0.05841 
H31A  2    0.228498    0.073695    0.443817    11.00000    0.03796 
H31B  2    0.245844    0.031357    0.538182    11.00000    0.06818 
H31C  2    0.341375    0.095279    0.526405    11.00000    0.04409 
H32A  2   -0.011116    0.107036    0.434078    11.00000    0.03908 
H32B  2   -0.049017    0.147088    0.518541    11.00000    0.09648 
H32C  2    0.001735    0.068051    0.520994    11.00000    0.05075 
HKLF 4 
  
REM  afh403 in P2(1)/c 
REM R1 =  0.0337 for    5754 Fo > 4sig(Fo)  and  0.0505 for all    7204 data 
REM    510 parameters refined using      0 restraints 
  
END 
  
WGHT      0.0324      1.5516 
  
REM Highest difference peak  0.550,  deepest hole -0.301,  1-sigma level  0.059 
Q1    1   0.3927  0.1619  0.9085  11.00000  0.05    0.55 
Q2    1   0.0612  0.0745  0.4957  11.00000  0.05    0.47 
Q3    1   0.5341  0.2030  1.0985  11.00000  0.05    0.41 
Q4    1  -0.0087 -0.1391  0.8242  11.00000  0.05    0.39 
Q5    1   0.1996  0.0951  0.7406  11.00000  0.05    0.38 
Q6    1   0.1382 -0.0444  0.8589  11.00000  0.05    0.38 
Q7    1   0.1780  0.1400  0.5853  11.00000  0.05    0.37 
Q8    1  -0.0201 -0.1285  0.8975  11.00000  0.05    0.35 
Q9    1   0.7319  0.3898  1.2001  11.00000  0.05    0.35 
Q10   1   0.6309  0.2952  1.1431  11.00000  0.05    0.34 
;
_shelx_res_checksum              26452
_chemical_properties_physical    Moisture-sensitive
####################################################################### 
# 
# This file contains crystal structure data downloaded from the 
# Cambridge Structural Database (CSD) hosted by the Cambridge 
# Crystallographic Data Centre (CCDC).
# 
# Full information about CCDC data access policies and citation 
# guidelines are available at http://www.ccdc.cam.ac.uk/access/V1 
# 
# Audit and citation data items may have been added by the CCDC. 
# Please retain this information to preserve the provenance of 
# this file and to allow appropriate attribution of the data. 
# 
#######################################################################

data_afh412
_database_code_depnum_ccdc_archive 'CCDC 1414823'
_audit_update_record             
;
2015-07-23 deposited with the CCDC.
2015-11-25 downloaded from the CCDC.
;

_audit_creation_method           SHELXL-2014
_chemical_name_systematic        
; 
 ? 
;
_chemical_name_common            ?
_chemical_melting_point          ?
_chemical_formula_moiety         ?
_chemical_formula_sum            'C56 H73 N3 Ni O'
_chemical_formula_weight         862.88

loop_
_atom_type_symbol
_atom_type_description
_atom_type_scat_dispersion_real
_atom_type_scat_dispersion_imag
_atom_type_scat_source
C C 0.0033 0.0016 'International Tables Vol C Tables 4.2.6.8 and 6.1.1.4'
H H 0.0000 0.0000 'International Tables Vol C Tables 4.2.6.8 and 6.1.1.4'
N N 0.0061 0.0033 'International Tables Vol C Tables 4.2.6.8 and 6.1.1.4'
O O 0.0106 0.0060 'International Tables Vol C Tables 4.2.6.8 and 6.1.1.4'
Ni Ni 0.3393 1.1124 'International Tables Vol C Tables 4.2.6.8 and 6.1.1.4'

_space_group_crystal_system      orthorhombic
_space_group_IT_number           19
_space_group_name_H-M_alt        'P 21 21 21'
_space_group_name_Hall           'P 2ac 2ab'

_shelx_space_group_comment       
; 
The symmetry employed for this shelxl refinement is uniquely defined 
by the following loop, which should always be used as a source of 
symmetry information in preference to the above space-group names. 
They are only intended as comments. 
;

loop_
_space_group_symop_operation_xyz
'x, y, z'
'-x+1/2, -y, z+1/2'
'-x, y+1/2, -z+1/2'
'x+1/2, -y+1/2, -z'

_cell_length_a                   15.7714(10)
_cell_length_b                   17.0164(11)
_cell_length_c                   18.6084(12)
_cell_angle_alpha                90
_cell_angle_beta                 90
_cell_angle_gamma                90
_cell_volume                     4994.0(6)
_cell_formula_units_Z            4
_cell_measurement_temperature    143(2)
_cell_measurement_reflns_used    9913
_cell_measurement_theta_min      2.49
_cell_measurement_theta_max      27.28

_exptl_crystal_description       prism
_exptl_crystal_colour            green
_exptl_crystal_density_meas      not_measured
_exptl_crystal_density_method    not_measured
_exptl_crystal_density_diffrn    1.148
_exptl_crystal_F_000             1864
_exptl_transmission_factor_min   ?
_exptl_transmission_factor_max   ?
_exptl_crystal_size_max          0.328
_exptl_crystal_size_mid          0.236
_exptl_crystal_size_min          0.105
_exptl_absorpt_coefficient_mu    0.429
_shelx_estimated_absorpt_T_min   0.872
_shelx_estimated_absorpt_T_max   0.956
_exptl_absorpt_correction_type   numerical
_exptl_absorpt_correction_T_min  0.8437
_exptl_absorpt_correction_T_max  1.0000
_exptl_absorpt_process_details   'Bruker SADABS 2012/1'

_exptl_special_details           
; 
 ? 
;

_diffrn_ambient_temperature      143(2)
_diffrn_radiation_wavelength     0.71073
_diffrn_radiation_type           MoK\a
_diffrn_source                   'fine-focus sealed tube'
_diffrn_measurement_device_type  'Bruker SMART APEX II CCD'
_diffrn_measurement_method       '\f and \w scans'
_diffrn_detector_area_resol_mean ?
_diffrn_reflns_number            44108
_diffrn_reflns_av_unetI/netI     0.0488
_diffrn_reflns_av_R_equivalents  0.0449
_diffrn_reflns_limit_h_min       -20
_diffrn_reflns_limit_h_max       20
_diffrn_reflns_limit_k_min       -22
_diffrn_reflns_limit_k_max       19
_diffrn_reflns_limit_l_min       -24
_diffrn_reflns_limit_l_max       24
_diffrn_reflns_theta_min         1.622
_diffrn_reflns_theta_max         28.304
_diffrn_reflns_theta_full        25.242
_diffrn_measured_fraction_theta_max 0.978
_diffrn_measured_fraction_theta_full 1.000
_diffrn_reflns_Laue_measured_fraction_max 0.978
_diffrn_reflns_Laue_measured_fraction_full 1.000
_diffrn_reflns_point_group_measured_fraction_max 0.957
_diffrn_reflns_point_group_measured_fraction_full 1.000
_reflns_number_total             11901
_reflns_number_gt                10144
_reflns_threshold_expression     'I > 2\s(I)'
_reflns_Friedel_coverage         0.788
_reflns_Friedel_fraction_max     0.933
_reflns_Friedel_fraction_full    1.000

_reflns_special_details          
; 
 Reflections were merged by SHELXL according to the crystal 
 class for the calculation of statistics and refinement. 
  
 _reflns_Friedel_fraction is defined as the number of unique 
 Friedel pairs measured divided by the number that would be 
 possible theoretically, ignoring centric projections and 
 systematic absences. 
;

_computing_data_collection       'Bruker APEX2 2013.10-0, 2013'
_computing_cell_refinement       'Bruker SAINT 8.34a, 2013'
_computing_data_reduction        'Bruker SAINT 8.34a, 2013'
_computing_structure_solution    'Bruker SHELXTL 2013/1'
_computing_structure_refinement  'SHELXL-2014 (Sheldrick, 2014)'
_computing_molecular_graphics    'Bruker SHELXTL'
_computing_publication_material  'Bruker SHELXTL'

_refine_special_details          
; 
 ? 
;
_refine_ls_structure_factor_coef Fsqd
_refine_ls_matrix_type           full
_refine_ls_weighting_scheme      calc
_refine_ls_weighting_details     
'w=1/[\s^2^(Fo^2^)+(0.0431P)^2^+0.2592P] where P=(Fo^2^+2Fc^2^)/3'
_atom_sites_solution_primary     direct
_atom_sites_solution_secondary   difmap
_atom_sites_solution_hydrogens   geom
_refine_ls_hydrogen_treatment    constr
_refine_ls_extinction_method     none
_refine_ls_extinction_coef       ?
_refine_ls_abs_structure_details 
; 
 Flack x determined using 4036 quotients [(I+)-(I-)]/[(I+)+(I-)] 
 (Parsons, Flack and Wagner, Acta Cryst. B69 (2013) 249-259). 
;
_refine_ls_abs_structure_Flack   0.005(5)
_chemical_absolute_configuration ?
_refine_ls_number_reflns         11901
_refine_ls_number_parameters     566
_refine_ls_number_restraints     0
_refine_ls_R_factor_all          0.0531
_refine_ls_R_factor_gt           0.0387
_refine_ls_wR_factor_ref         0.0839
_refine_ls_wR_factor_gt          0.0789
_refine_ls_goodness_of_fit_ref   1.024
_refine_ls_restrained_S_all      1.024
_refine_ls_shift/su_max          0.000
_refine_ls_shift/su_mean         0.000

loop_
_atom_site_label
_atom_site_type_symbol
_atom_site_fract_x
_atom_site_fract_y
_atom_site_fract_z
_atom_site_U_iso_or_equiv
_atom_site_adp_type
_atom_site_occupancy
_atom_site_site_symmetry_order
_atom_site_calc_flag
_atom_site_refinement_flags_posn
_atom_site_refinement_flags_adp
_atom_site_refinement_flags_occupancy
_atom_site_disorder_assembly
_atom_site_disorder_group
Ni1 Ni 0.47209(2) 0.13093(2) 0.89198(2) 0.01516(8) Uani 1 1 d . . . . .
O1 O 0.44888(11) 0.02617(10) 0.88020(9) 0.0173(4) Uani 1 1 d . . . . .
N1 N 0.54772(13) 0.09910(12) 0.96353(11) 0.0172(5) Uani 1 1 d . . . . .
N2 N 0.39234(14) 0.15514(12) 0.81809(11) 0.0160(5) Uani 1 1 d . . . . .
N3 N 0.48251(13) 0.24454(12) 0.89605(11) 0.0169(4) Uani 1 1 d . . . . .
C1 C 0.48946(16) -0.02110(15) 0.92805(13) 0.0158(5) Uani 1 1 d . . . . .
C2 C 0.54645(16) 0.01820(15) 0.97356(13) 0.0155(5) Uani 1 1 d . . . . .
C3 C 0.59317(17) -0.02426(15) 1.02426(14) 0.0181(5) Uani 1 1 d . . . . .
H3A H 0.6348 0.0017 1.0525 0.022 Uiso 1 1 calc R U . . .
C4 C 0.57920(17) -0.10407(15) 1.03356(13) 0.0172(5) Uani 1 1 d . . . . .
C5 C 0.52345(17) -0.14191(15) 0.98721(12) 0.0174(5) Uani 1 1 d . . . . .
H5A H 0.5150 -0.1969 0.9926 0.021 Uiso 1 1 calc R U . . .
C6 C 0.47884(17) -0.10218(14) 0.93245(12) 0.0153(5) Uani 1 1 d . . . . .
C7 C 0.62325(16) -0.14624(15) 1.09654(13) 0.0200(6) Uani 1 1 d . . . . .
C8 C 0.5934(2) -0.10967(18) 1.16738(15) 0.0305(7) Uani 1 1 d . . . . .
H8A H 0.6206 -0.1368 1.2077 0.046 Uiso 1 1 calc R U . . .
H8B H 0.5317 -0.1149 1.1714 0.046 Uiso 1 1 calc R U . . .
H8C H 0.6088 -0.0539 1.1684 0.046 Uiso 1 1 calc R U . . .
C9 C 0.71969(17) -0.1369(2) 1.09012(15) 0.0301(7) Uani 1 1 d . . . . .
H9A H 0.7474 -0.1641 1.1302 0.045 Uiso 1 1 calc R U . . .
H9B H 0.7344 -0.0809 1.0915 0.045 Uiso 1 1 calc R U . . .
H9C H 0.7389 -0.1596 1.0446 0.045 Uiso 1 1 calc R U . . .
C10 C 0.60326(18) -0.23439(17) 1.09955(16) 0.0270(6) Uani 1 1 d . . . . .
H10A H 0.5421 -0.2418 1.1060 0.041 Uiso 1 1 calc R U . . .
H10B H 0.6337 -0.2583 1.1400 0.041 Uiso 1 1 calc R U . . .
H10C H 0.6212 -0.2594 1.0546 0.041 Uiso 1 1 calc R U . . .
C11 C 0.42214(16) -0.14649(15) 0.87925(13) 0.0182(6) Uani 1 1 d . . . . .
C12 C 0.45447(18) -0.13189(18) 0.80243(13) 0.0253(6) Uani 1 1 d . . . . .
H12A H 0.4537 -0.0754 0.7923 0.038 Uiso 1 1 calc R U . . .
H12B H 0.4177 -0.1592 0.7681 0.038 Uiso 1 1 calc R U . . .
H12C H 0.5126 -0.1517 0.7980 0.038 Uiso 1 1 calc R U . . .
C13 C 0.42262(19) -0.23572(16) 0.89151(18) 0.0301(6) Uani 1 1 d . . . . .
H13A H 0.4807 -0.2556 0.8871 0.045 Uiso 1 1 calc R U . . .
H13B H 0.3865 -0.2612 0.8556 0.045 Uiso 1 1 calc R U . . .
H13C H 0.4010 -0.2473 0.9397 0.045 Uiso 1 1 calc R U . . .
C14 C 0.33000(16) -0.11805(16) 0.88516(15) 0.0240(6) Uani 1 1 d . . . . .
H14A H 0.3275 -0.0616 0.8749 0.036 Uiso 1 1 calc R U . . .
H14B H 0.3090 -0.1278 0.9339 0.036 Uiso 1 1 calc R U . . .
H14C H 0.2948 -0.1466 0.8505 0.036 Uiso 1 1 calc R U . . .
C15 C 0.62109(16) 0.13916(16) 0.98842(13) 0.0181(5) Uani 1 1 d . . . . .
C16 C 0.62441(18) 0.16626(15) 1.06020(14) 0.0213(6) Uani 1 1 d . . . . .
C17 C 0.69462(19) 0.21029(17) 1.08125(16) 0.0277(7) Uani 1 1 d . . . . .
H17A H 0.6984 0.2284 1.1294 0.033 Uiso 1 1 calc R U . . .
C18 C 0.75888(19) 0.22809(18) 1.03359(17) 0.0319(7) Uani 1 1 d . . . . .
H18A H 0.8047 0.2605 1.0484 0.038 Uiso 1 1 calc R U . . .
C19 C 0.75666(19) 0.19895(18) 0.96436(16) 0.0301(7) Uani 1 1 d . . . . .
H19A H 0.8018 0.2104 0.9322 0.036 Uiso 1 1 calc R U . . .
C20 C 0.68896(18) 0.15302(16) 0.94129(15) 0.0229(6) Uani 1 1 d . . . . .
C21 C 0.55224(18) 0.14800(16) 1.11150(15) 0.0271(6) Uani 1 1 d . . . . .
H21A H 0.5300 0.0949 1.0982 0.033 Uiso 1 1 calc R U . . .
C22 C 0.4785(2) 0.20591(18) 1.10372(19) 0.0419(8) Uani 1 1 d . . . . .
H22A H 0.4990 0.2595 1.1120 0.063 Uiso 1 1 calc R U . . .
H22B H 0.4344 0.1932 1.1390 0.063 Uiso 1 1 calc R U . . .
H22C H 0.4548 0.2021 1.0551 0.063 Uiso 1 1 calc R U . . .
C23 C 0.5801(3) 0.1435(3) 1.18984(16) 0.0548(11) Uani 1 1 d . . . . .
H23A H 0.6271 0.1062 1.1944 0.082 Uiso 1 1 calc R U . . .
H23B H 0.5324 0.1259 1.2195 0.082 Uiso 1 1 calc R U . . .
H23C H 0.5987 0.1956 1.2059 0.082 Uiso 1 1 calc R U . . .
C24 C 0.69012(19) 0.11846(18) 0.86563(15) 0.0283(7) Uani 1 1 d . . . . .
H24A H 0.6358 0.0891 0.8589 0.034 Uiso 1 1 calc R U . . .
C25 C 0.6939(3) 0.1809(2) 0.80803(17) 0.0447(9) Uani 1 1 d . . . . .
H25A H 0.6921 0.1559 0.7606 0.067 Uiso 1 1 calc R U . . .
H25B H 0.7468 0.2108 0.8129 0.067 Uiso 1 1 calc R U . . .
H25C H 0.6455 0.2165 0.8132 0.067 Uiso 1 1 calc R U . . .
C26 C 0.7621(3) 0.0595(2) 0.8577(2) 0.0554(11) Uani 1 1 d . . . . .
H26A H 0.7606 0.0365 0.8094 0.083 Uiso 1 1 calc R U . . .
H26B H 0.7557 0.0178 0.8936 0.083 Uiso 1 1 calc R U . . .
H26C H 0.8165 0.0863 0.8650 0.083 Uiso 1 1 calc R U . . .
C27 C 0.34810(18) 0.10309(16) 0.77836(14) 0.0213(6) Uani 1 1 d . . . . .
H27A H 0.3529 0.0488 0.7894 0.026 Uiso 1 1 calc R U . . .
C28 C 0.29626(17) 0.12552(18) 0.72245(13) 0.0227(6) Uani 1 1 d . . . . .
H28A H 0.2658 0.0868 0.6962 0.027 Uiso 1 1 calc R U . . .
C29 C 0.28808(17) 0.20481(16) 0.70402(13) 0.0193(6) Uani 1 1 d . . . . .
C30 C 0.33252(16) 0.25804(16) 0.74562(13) 0.0185(6) Uani 1 1 d . . . . .
H30A H 0.3285 0.3127 0.7357 0.022 Uiso 1 1 calc R U . . .
C31 C 0.38316(16) 0.23180(15) 0.80196(12) 0.0154(5) Uani 1 1 d . . . . .
C32 C 0.43147(16) 0.28345(15) 0.84930(13) 0.0149(5) Uani 1 1 d . . . . .
C33 C 0.42416(16) 0.36454(16) 0.84846(12) 0.0178(5) Uani 1 1 d . . . . .
H33A H 0.3876 0.3887 0.8144 0.021 Uiso 1 1 calc R U . . .
C34 C 0.46916(17) 0.41129(14) 0.89634(14) 0.0183(5) Uani 1 1 d . . . . .
C35 C 0.52102(18) 0.37078(17) 0.94433(13) 0.0229(5) Uani 1 1 d . . . . .
H35A H 0.5530 0.3993 0.9788 0.027 Uiso 1 1 calc R U . . .
C36 C 0.52662(19) 0.28994(15) 0.94254(13) 0.0210(5) Uani 1 1 d . . . . .
H36A H 0.5634 0.2648 0.9758 0.025 Uiso 1 1 calc R U . . .
C37 C 0.23496(18) 0.22952(17) 0.63880(14) 0.0240(6) Uani 1 1 d . . . . .
C38 C 0.14326(19) 0.20098(19) 0.64886(17) 0.0342(7) Uani 1 1 d . . . . .
H38A H 0.1101 0.2135 0.6058 0.051 Uiso 1 1 calc R U . . .
H38B H 0.1181 0.2272 0.6906 0.051 Uiso 1 1 calc R U . . .
H38C H 0.1431 0.1440 0.6565 0.051 Uiso 1 1 calc R U . . .
C39 C 0.2733(2) 0.1903(2) 0.57221(15) 0.0350(8) Uani 1 1 d . . . . .
H39A H 0.2415 0.2063 0.5294 0.052 Uiso 1 1 calc R U . . .
H39B H 0.2704 0.1331 0.5775 0.052 Uiso 1 1 calc R U . . .
H39C H 0.3327 0.2064 0.5671 0.052 Uiso 1 1 calc R U . . .
C40 C 0.2349(2) 0.31853(18) 0.62762(16) 0.0345(8) Uani 1 1 d . . . . .
H40A H 0.2930 0.3367 0.6193 0.052 Uiso 1 1 calc R U . . .
H40B H 0.2119 0.3443 0.6705 0.052 Uiso 1 1 calc R U . . .
H40C H 0.1996 0.3316 0.5859 0.052 Uiso 1 1 calc R U . . .
C41 C 0.46005(19) 0.50045(15) 0.89932(16) 0.0246(6) Uani 1 1 d . . . . .
C42 C 0.5483(2) 0.53805(18) 0.9045(2) 0.0431(9) Uani 1 1 d . . . . .
H42A H 0.5427 0.5954 0.9046 0.065 Uiso 1 1 calc R U . . .
H42B H 0.5826 0.5217 0.8632 0.065 Uiso 1 1 calc R U . . .
H42C H 0.5759 0.5210 0.9490 0.065 Uiso 1 1 calc R U . . .
C43 C 0.4080(2) 0.5203(2) 0.96620(17) 0.0395(9) Uani 1 1 d . . . . .
H43A H 0.4004 0.5774 0.9694 0.059 Uiso 1 1 calc R U . . .
H43B H 0.4378 0.5015 1.0091 0.059 Uiso 1 1 calc R U . . .
H43C H 0.3524 0.4948 0.9630 0.059 Uiso 1 1 calc R U . . .
C44 C 0.4157(2) 0.53306(17) 0.83240(17) 0.0333(8) Uani 1 1 d . . . . .
H44A H 0.3586 0.5108 0.8289 0.050 Uiso 1 1 calc R U . . .
H44B H 0.4484 0.5189 0.7895 0.050 Uiso 1 1 calc R U . . .
H44C H 0.4119 0.5904 0.8360 0.050 Uiso 1 1 calc R U . . .
C45 C 0.1517(2) 0.0291(2) 0.8866(2) 0.0474(9) Uani 1 1 d . . . . .
H45A H 0.2075 0.0389 0.9036 0.057 Uiso 1 1 calc R U . . .
C46 C 0.1183(2) -0.0456(2) 0.8901(2) 0.0456(9) Uani 1 1 d . . . . .
H46A H 0.1511 -0.0875 0.9093 0.055 Uiso 1 1 calc R U . . .
C47 C 0.0374(2) -0.0594(2) 0.86562(18) 0.0432(9) Uani 1 1 d . . . . .
H47A H 0.0144 -0.1110 0.8678 0.052 Uiso 1 1 calc R U . . .
C48 C -0.0102(2) 0.0005(2) 0.83824(18) 0.0432(9) Uani 1 1 d . . . . .
H48A H -0.0660 -0.0095 0.8213 0.052 Uiso 1 1 calc R U . . .
C49 C 0.0225(3) 0.0747(2) 0.83515(17) 0.0440(9) Uani 1 1 d . . . . .
H49A H -0.0111 0.1164 0.8168 0.053 Uiso 1 1 calc R U . . .
C50 C 0.1038(3) 0.0893(2) 0.8584(2) 0.0484(9) Uani 1 1 d . . . . .
H50A H 0.1268 0.1408 0.8551 0.058 Uiso 1 1 calc R U . . .
C51 C 0.3252(2) 0.04194(19) 1.04887(16) 0.0301(7) Uani 1 1 d . . . . .
H51A H 0.3357 0.0317 0.9995 0.036 Uiso 1 1 calc R U . . .
C52 C 0.2567(2) 0.0875(2) 1.06926(19) 0.0372(8) Uani 1 1 d . . . . .
H52A H 0.2203 0.1089 1.0336 0.045 Uiso 1 1 calc R U . . .
C53 C 0.2407(2) 0.10198(19) 1.14087(19) 0.0390(8) Uani 1 1 d . . . . .
H53A H 0.1928 0.1324 1.1546 0.047 Uiso 1 1 calc R U . . .
C54 C 0.2944(2) 0.0723(2) 1.19242(18) 0.0391(8) Uani 1 1 d . . . . .
H54A H 0.2843 0.0832 1.2418 0.047 Uiso 1 1 calc R U . . .
C55 C 0.3633(2) 0.02644(19) 1.17240(18) 0.0356(8) Uani 1 1 d . . . . .
H55A H 0.4000 0.0054 1.2080 0.043 Uiso 1 1 calc R U . . .
C56 C 0.37827(18) 0.01157(17) 1.10069(18) 0.0297(7) Uani 1 1 d . . . . .
H56A H 0.4254 -0.0198 1.0869 0.036 Uiso 1 1 calc R U . . .

loop_
_atom_site_aniso_label
_atom_site_aniso_U_11
_atom_site_aniso_U_22
_atom_site_aniso_U_33
_atom_site_aniso_U_23
_atom_site_aniso_U_13
_atom_site_aniso_U_12
Ni1 0.01662(15) 0.01191(15) 0.01695(14) 0.00155(13) -0.00429(14) -0.00212(14)
O1 0.0201(9) 0.0140(9) 0.0178(9) 0.0018(7) -0.0062(7) -0.0019(7)
N1 0.0181(12) 0.0132(11) 0.0204(10) 0.0014(8) -0.0061(8) -0.0028(9)
N2 0.0174(11) 0.0148(11) 0.0159(10) 0.0006(8) -0.0002(9) -0.0009(9)
N3 0.0170(11) 0.0159(10) 0.0177(9) 0.0020(9) -0.0010(10) -0.0012(9)
C1 0.0153(13) 0.0165(13) 0.0155(12) -0.0006(10) -0.0005(10) 0.0004(10)
C2 0.0151(13) 0.0158(13) 0.0156(12) 0.0014(10) -0.0002(10) -0.0012(10)
C3 0.0171(13) 0.0179(14) 0.0193(13) -0.0023(10) -0.0033(10) -0.0010(11)
C4 0.0161(13) 0.0185(13) 0.0171(12) 0.0026(10) 0.0010(10) 0.0034(11)
C5 0.0175(12) 0.0142(13) 0.0205(11) 0.0024(9) 0.0024(11) 0.0003(12)
C6 0.0128(12) 0.0168(12) 0.0163(11) 0.0001(9) 0.0010(11) -0.0008(11)
C7 0.0183(13) 0.0209(15) 0.0208(13) 0.0034(11) -0.0020(10) 0.0036(11)
C8 0.0368(18) 0.0312(18) 0.0234(14) 0.0024(12) -0.0026(13) 0.0091(14)
C9 0.0212(14) 0.0344(17) 0.0347(16) 0.0085(14) -0.0082(11) 0.0020(14)
C10 0.0253(14) 0.0263(15) 0.0295(15) 0.0090(13) -0.0040(13) 0.0045(12)
C11 0.0208(13) 0.0143(14) 0.0196(13) 0.0001(10) -0.0026(10) -0.0020(10)
C12 0.0289(16) 0.0258(14) 0.0214(12) -0.0062(12) -0.0016(10) -0.0014(14)
C13 0.0325(16) 0.0188(14) 0.0389(16) 0.0010(14) -0.0137(15) -0.0036(12)
C14 0.0186(13) 0.0230(15) 0.0305(14) 0.0028(13) -0.0027(12) -0.0045(11)
C15 0.0182(13) 0.0126(13) 0.0235(12) 0.0050(11) -0.0067(10) 0.0000(11)
C16 0.0278(15) 0.0136(14) 0.0224(13) 0.0041(10) -0.0081(12) -0.0005(12)
C17 0.0352(17) 0.0211(16) 0.0268(14) 0.0022(12) -0.0153(13) -0.0056(13)
C18 0.0259(16) 0.0274(17) 0.0425(18) 0.0082(14) -0.0182(13) -0.0103(14)
C19 0.0204(15) 0.0328(18) 0.0370(17) 0.0086(14) -0.0064(13) -0.0063(13)
C20 0.0215(14) 0.0204(15) 0.0266(14) 0.0043(11) -0.0057(12) 0.0002(11)
C21 0.0361(16) 0.0232(15) 0.0221(13) -0.0008(12) -0.0018(13) -0.0061(11)
C22 0.046(2) 0.0273(16) 0.0528(19) -0.0009(15) 0.021(2) -0.0025(15)
C23 0.075(3) 0.066(3) 0.0230(15) 0.0006(17) -0.0023(17) -0.024(2)
C24 0.0228(15) 0.0335(19) 0.0287(14) -0.0014(13) 0.0025(11) -0.0010(13)
C25 0.064(2) 0.041(2) 0.0290(17) 0.0017(15) 0.0025(17) -0.0025(19)
C26 0.057(3) 0.056(3) 0.053(2) -0.010(2) 0.003(2) 0.025(2)
C27 0.0253(15) 0.0164(14) 0.0222(13) 0.0020(11) -0.0039(11) -0.0043(12)
C28 0.0219(13) 0.0240(15) 0.0222(12) -0.0018(12) -0.0055(10) -0.0043(13)
C29 0.0193(14) 0.0224(15) 0.0161(12) -0.0001(10) -0.0013(10) 0.0003(11)
C30 0.0199(13) 0.0180(14) 0.0174(12) 0.0022(10) 0.0005(10) 0.0000(11)
C31 0.0155(12) 0.0157(13) 0.0150(11) -0.0002(10) 0.0026(10) -0.0012(11)
C32 0.0144(12) 0.0166(13) 0.0135(11) 0.0002(10) 0.0016(9) -0.0015(10)
C33 0.0191(13) 0.0184(13) 0.0159(11) 0.0018(11) -0.0011(9) 0.0008(12)
C34 0.0177(12) 0.0165(12) 0.0206(12) 0.0001(10) 0.0026(13) 0.0002(11)
C35 0.0228(13) 0.0203(13) 0.0256(12) -0.0022(12) -0.0089(11) -0.0045(14)
C36 0.0207(13) 0.0184(13) 0.0238(12) 0.0012(10) -0.0072(12) -0.0004(12)
C37 0.0261(15) 0.0250(15) 0.0208(13) -0.0008(12) -0.0103(11) 0.0024(13)
C38 0.0255(16) 0.0375(19) 0.0394(17) -0.0030(15) -0.0136(13) 0.0043(14)
C39 0.0404(19) 0.045(2) 0.0195(14) -0.0016(14) -0.0068(13) 0.0087(16)
C40 0.0443(19) 0.0294(17) 0.0299(16) 0.0036(13) -0.0182(14) 0.0042(15)
C41 0.0278(16) 0.0161(13) 0.0298(15) -0.0013(12) -0.0064(14) 0.0008(11)
C42 0.040(2) 0.0180(16) 0.071(2) 0.0051(16) -0.0135(18) -0.0074(14)
C43 0.053(2) 0.0302(18) 0.0352(17) -0.0115(14) -0.0069(16) 0.0173(17)
C44 0.048(2) 0.0136(15) 0.0381(17) -0.0023(13) -0.0109(15) 0.0066(14)
C45 0.0379(19) 0.059(2) 0.045(2) -0.017(2) -0.0061(18) 0.0122(18)
C46 0.049(2) 0.044(2) 0.0435(19) 0.0019(18) 0.0014(19) 0.0229(17)
C47 0.043(2) 0.0370(19) 0.049(2) 0.0003(15) 0.0128(17) 0.0081(18)
C48 0.039(2) 0.052(2) 0.0392(18) -0.0189(17) -0.0011(16) 0.0145(17)
C49 0.061(2) 0.041(2) 0.0307(16) -0.0086(14) -0.0106(18) 0.024(2)
C50 0.061(3) 0.033(2) 0.051(2) -0.0136(17) -0.0031(19) 0.0015(19)
C51 0.0301(17) 0.0298(18) 0.0303(16) -0.0015(13) 0.0029(13) -0.0024(14)
C52 0.0314(18) 0.0355(19) 0.045(2) 0.0039(15) -0.0075(16) 0.0053(15)
C53 0.0356(19) 0.0299(18) 0.052(2) -0.0082(16) 0.0092(16) 0.0057(15)
C54 0.051(2) 0.0353(19) 0.0312(17) -0.0066(14) 0.0108(16) -0.0144(17)
C55 0.0347(18) 0.0337(19) 0.0384(18) 0.0113(15) -0.0080(15) -0.0086(15)
C56 0.0216(14) 0.0266(16) 0.0410(17) 0.0015(14) 0.0053(14) -0.0020(12)

_geom_special_details            
; 
 All esds (except the esd in the dihedral angle between two l.s. planes) 
 are estimated using the full covariance matrix.  The cell esds are taken 
 into account individually in the estimation of esds in distances, angles 
 and torsion angles; correlations between esds in cell parameters are only 
 used when they are defined by crystal symmetry.  An approximate (isotropic) 
 treatment of cell esds is used for estimating esds involving l.s. planes. 
;

loop_
_geom_bond_atom_site_label_1
_geom_bond_atom_site_label_2
_geom_bond_distance
_geom_bond_site_symmetry_2
_geom_bond_publ_flag
Ni1 O1 1.8329(17) . ?
Ni1 N1 1.868(2) . ?
Ni1 N2 1.908(2) . ?
Ni1 N3 1.942(2) . ?
O1 C1 1.360(3) . ?
N1 C2 1.389(3) . ?
N1 C15 1.421(3) . ?
N2 C31 1.346(3) . ?
N2 C27 1.348(3) . ?
N3 C36 1.353(3) . ?
N3 C32 1.358(3) . ?
C1 C6 1.392(3) . ?
C1 C2 1.404(3) . ?
C2 C3 1.398(3) . ?
C3 C4 1.387(4) . ?
C4 C5 1.390(4) . ?
C4 C7 1.540(3) . ?
C5 C6 1.411(3) . ?
C6 C11 1.532(3) . ?
C7 C8 1.532(4) . ?
C7 C10 1.534(4) . ?
C7 C9 1.534(4) . ?
C11 C13 1.535(4) . ?
C11 C14 1.536(4) . ?
C11 C12 1.538(3) . ?
C15 C20 1.404(4) . ?
C15 C16 1.414(4) . ?
C16 C17 1.393(4) . ?
C16 C21 1.518(4) . ?
C17 C18 1.380(4) . ?
C18 C19 1.381(4) . ?
C19 C20 1.391(4) . ?
C20 C24 1.526(4) . ?
C21 C23 1.524(4) . ?
C21 C22 1.532(4) . ?
C24 C25 1.510(4) . ?
C24 C26 1.522(5) . ?
C27 C28 1.377(4) . ?
C28 C29 1.398(4) . ?
C29 C30 1.382(4) . ?
C29 C37 1.533(4) . ?
C30 C31 1.392(3) . ?
C31 C32 1.459(3) . ?
C32 C33 1.385(4) . ?
C33 C34 1.390(4) . ?
C34 C35 1.393(4) . ?
C34 C41 1.525(3) . ?
C35 C36 1.379(4) . ?
C37 C40 1.529(4) . ?
C37 C39 1.532(4) . ?
C37 C38 1.537(4) . ?
C41 C43 1.528(4) . ?
C41 C44 1.532(4) . ?
C41 C42 1.535(4) . ?
C45 C46 1.377(5) . ?
C45 C50 1.378(5) . ?
C46 C47 1.376(5) . ?
C47 C48 1.364(5) . ?
C48 C49 1.365(5) . ?
C49 C50 1.377(6) . ?
C51 C56 1.377(4) . ?
C51 C52 1.383(5) . ?
C52 C53 1.378(5) . ?
C53 C54 1.375(5) . ?
C54 C55 1.389(5) . ?
C55 C56 1.379(5) . ?

loop_
_geom_angle_atom_site_label_1
_geom_angle_atom_site_label_2
_geom_angle_atom_site_label_3
_geom_angle
_geom_angle_site_symmetry_1
_geom_angle_site_symmetry_3
_geom_angle_publ_flag
O1 Ni1 N1 86.03(8) . . ?
O1 Ni1 N2 89.55(8) . . ?
N1 Ni1 N2 175.58(9) . . ?
O1 Ni1 N3 171.84(9) . . ?
N1 Ni1 N3 101.93(9) . . ?
N2 Ni1 N3 82.47(9) . . ?
C1 O1 Ni1 113.76(15) . . ?
C2 N1 C15 116.3(2) . . ?
C2 N1 Ni1 111.94(16) . . ?
C15 N1 Ni1 127.84(17) . . ?
C31 N2 C27 117.3(2) . . ?
C31 N2 Ni1 116.14(17) . . ?
C27 N2 Ni1 126.46(18) . . ?
C36 N3 C32 115.9(2) . . ?
C36 N3 Ni1 129.58(17) . . ?
C32 N3 Ni1 114.23(16) . . ?
O1 C1 C6 124.6(2) . . ?
O1 C1 C2 114.5(2) . . ?
C6 C1 C2 120.9(2) . . ?
N1 C2 C3 126.5(2) . . ?
N1 C2 C1 113.6(2) . . ?
C3 C2 C1 119.9(2) . . ?
C4 C3 C2 120.4(2) . . ?
C3 C4 C5 118.5(2) . . ?
C3 C4 C7 118.7(2) . . ?
C5 C4 C7 122.8(2) . . ?
C4 C5 C6 122.8(2) . . ?
C1 C6 C5 117.2(2) . . ?
C1 C6 C11 121.3(2) . . ?
C5 C6 C11 121.5(2) . . ?
C8 C7 C10 107.6(2) . . ?
C8 C7 C9 109.2(2) . . ?
C10 C7 C9 108.0(2) . . ?
C8 C7 C4 109.1(2) . . ?
C10 C7 C4 113.0(2) . . ?
C9 C7 C4 109.9(2) . . ?
C6 C11 C13 112.8(2) . . ?
C6 C11 C14 110.5(2) . . ?
C13 C11 C14 107.8(2) . . ?
C6 C11 C12 109.1(2) . . ?
C13 C11 C12 107.2(2) . . ?
C14 C11 C12 109.2(2) . . ?
C20 C15 C16 120.5(2) . . ?
C20 C15 N1 119.9(2) . . ?
C16 C15 N1 119.6(2) . . ?
C17 C16 C15 118.1(3) . . ?
C17 C16 C21 122.0(2) . . ?
C15 C16 C21 120.0(2) . . ?
C18 C17 C16 121.4(3) . . ?
C17 C18 C19 120.1(3) . . ?
C18 C19 C20 120.6(3) . . ?
C19 C20 C15 119.1(3) . . ?
C19 C20 C24 119.5(3) . . ?
C15 C20 C24 121.4(2) . . ?
C16 C21 C23 113.3(3) . . ?
C16 C21 C22 112.2(2) . . ?
C23 C21 C22 110.0(3) . . ?
C25 C24 C26 111.4(3) . . ?
C25 C24 C20 112.6(3) . . ?
C26 C24 C20 110.6(3) . . ?
N2 C27 C28 122.6(3) . . ?
C27 C28 C29 120.5(3) . . ?
C30 C29 C28 116.6(2) . . ?
C30 C29 C37 122.7(2) . . ?
C28 C29 C37 120.6(2) . . ?
C29 C30 C31 120.2(3) . . ?
N2 C31 C30 122.7(2) . . ?
N2 C31 C32 113.1(2) . . ?
C30 C31 C32 124.1(2) . . ?
N3 C32 C33 122.9(2) . . ?
N3 C32 C31 113.7(2) . . ?
C33 C32 C31 123.4(2) . . ?
C32 C33 C34 121.4(2) . . ?
C33 C34 C35 115.3(2) . . ?
C33 C34 C41 123.0(2) . . ?
C35 C34 C41 121.6(2) . . ?
C36 C35 C34 121.0(2) . . ?
N3 C36 C35 123.5(2) . . ?
C40 C37 C39 108.8(3) . . ?
C40 C37 C29 112.3(2) . . ?
C39 C37 C29 107.8(2) . . ?
C40 C37 C38 109.2(3) . . ?
C39 C37 C38 109.4(3) . . ?
C29 C37 C38 109.3(2) . . ?
C34 C41 C43 107.5(2) . . ?
C34 C41 C44 112.0(2) . . ?
C43 C41 C44 109.7(2) . . ?
C34 C41 C42 109.4(2) . . ?
C43 C41 C42 110.1(3) . . ?
C44 C41 C42 108.3(3) . . ?
C46 C45 C50 119.6(3) . . ?
C47 C46 C45 119.8(3) . . ?
C48 C47 C46 120.4(4) . . ?
C47 C48 C49 119.9(4) . . ?
C48 C49 C50 120.4(3) . . ?
C49 C50 C45 119.7(4) . . ?
C56 C51 C52 119.5(3) . . ?
C53 C52 C51 120.5(3) . . ?
C54 C53 C52 119.7(3) . . ?
C53 C54 C55 120.1(3) . . ?
C56 C55 C54 119.8(3) . . ?
C51 C56 C55 120.3(3) . . ?

loop_
_geom_torsion_atom_site_label_1
_geom_torsion_atom_site_label_2
_geom_torsion_atom_site_label_3
_geom_torsion_atom_site_label_4
_geom_torsion
_geom_torsion_site_symmetry_1
_geom_torsion_site_symmetry_2
_geom_torsion_site_symmetry_3
_geom_torsion_site_symmetry_4
_geom_torsion_publ_flag
N1 Ni1 O1 C1 3.95(16) . . . . ?
N2 Ni1 O1 C1 -175.77(16) . . . . ?
O1 Ni1 N1 C2 -2.25(17) . . . . ?
N3 Ni1 N1 C2 175.96(17) . . . . ?
O1 Ni1 N1 C15 154.4(2) . . . . ?
N3 Ni1 N1 C15 -27.4(2) . . . . ?
Ni1 O1 C1 C6 176.6(2) . . . . ?
Ni1 O1 C1 C2 -4.8(3) . . . . ?
C15 N1 C2 C3 22.6(4) . . . . ?
Ni1 N1 C2 C3 -177.8(2) . . . . ?
C15 N1 C2 C1 -159.4(2) . . . . ?
Ni1 N1 C2 C1 0.2(3) . . . . ?
O1 C1 C2 N1 3.0(3) . . . . ?
C6 C1 C2 N1 -178.3(2) . . . . ?
O1 C1 C2 C3 -178.9(2) . . . . ?
C6 C1 C2 C3 -0.2(4) . . . . ?
N1 C2 C3 C4 173.2(2) . . . . ?
C1 C2 C3 C4 -4.7(4) . . . . ?
C2 C3 C4 C5 5.6(4) . . . . ?
C2 C3 C4 C7 -172.0(2) . . . . ?
C3 C4 C5 C6 -1.7(4) . . . . ?
C7 C4 C5 C6 175.7(2) . . . . ?
O1 C1 C6 C5 -177.6(2) . . . . ?
C2 C1 C6 C5 3.9(4) . . . . ?
O1 C1 C6 C11 3.4(4) . . . . ?
C2 C1 C6 C11 -175.2(2) . . . . ?
C4 C5 C6 C1 -3.0(4) . . . . ?
C4 C5 C6 C11 176.1(2) . . . . ?
C3 C4 C7 C8 61.3(3) . . . . ?
C5 C4 C7 C8 -116.2(3) . . . . ?
C3 C4 C7 C10 -179.1(2) . . . . ?
C5 C4 C7 C10 3.5(3) . . . . ?
C3 C4 C7 C9 -58.4(3) . . . . ?
C5 C4 C7 C9 124.1(3) . . . . ?
C1 C6 C11 C13 177.3(2) . . . . ?
C5 C6 C11 C13 -1.7(3) . . . . ?
C1 C6 C11 C14 -61.9(3) . . . . ?
C5 C6 C11 C14 119.1(3) . . . . ?
C1 C6 C11 C12 58.2(3) . . . . ?
C5 C6 C11 C12 -120.8(3) . . . . ?
C2 N1 C15 C20 93.0(3) . . . . ?
Ni1 N1 C15 C20 -62.8(3) . . . . ?
C2 N1 C15 C16 -88.4(3) . . . . ?
Ni1 N1 C15 C16 115.8(2) . . . . ?
C20 C15 C16 C17 3.3(4) . . . . ?
N1 C15 C16 C17 -175.4(2) . . . . ?
C20 C15 C16 C21 -177.5(2) . . . . ?
N1 C15 C16 C21 3.9(4) . . . . ?
C15 C16 C17 C18 0.8(4) . . . . ?
C21 C16 C17 C18 -178.4(3) . . . . ?
C16 C17 C18 C19 -3.2(5) . . . . ?
C17 C18 C19 C20 1.6(5) . . . . ?
C18 C19 C20 C15 2.5(4) . . . . ?
C18 C19 C20 C24 -177.2(3) . . . . ?
C16 C15 C20 C19 -4.9(4) . . . . ?
N1 C15 C20 C19 173.7(2) . . . . ?
C16 C15 C20 C24 174.8(3) . . . . ?
N1 C15 C20 C24 -6.6(4) . . . . ?
C17 C16 C21 C23 -29.1(4) . . . . ?
C15 C16 C21 C23 151.6(3) . . . . ?
C17 C16 C21 C22 96.1(3) . . . . ?
C15 C16 C21 C22 -83.1(3) . . . . ?
C19 C20 C24 C25 -60.5(4) . . . . ?
C15 C20 C24 C25 119.8(3) . . . . ?
C19 C20 C24 C26 64.9(4) . . . . ?
C15 C20 C24 C26 -114.8(3) . . . . ?
C31 N2 C27 C28 1.1(4) . . . . ?
Ni1 N2 C27 C28 -175.2(2) . . . . ?
N2 C27 C28 C29 0.6(4) . . . . ?
C27 C28 C29 C30 -1.6(4) . . . . ?
C27 C28 C29 C37 176.1(2) . . . . ?
C28 C29 C30 C31 0.9(4) . . . . ?
C37 C29 C30 C31 -176.7(2) . . . . ?
C27 N2 C31 C30 -1.8(4) . . . . ?
Ni1 N2 C31 C30 174.82(19) . . . . ?
C27 N2 C31 C32 178.2(2) . . . . ?
Ni1 N2 C31 C32 -5.1(3) . . . . ?
C29 C30 C31 N2 0.9(4) . . . . ?
C29 C30 C31 C32 -179.2(2) . . . . ?
C36 N3 C32 C33 0.0(4) . . . . ?
Ni1 N3 C32 C33 174.11(19) . . . . ?
C36 N3 C32 C31 -178.1(2) . . . . ?
Ni1 N3 C32 C31 -3.9(3) . . . . ?
N2 C31 C32 N3 5.8(3) . . . . ?
C30 C31 C32 N3 -174.1(2) . . . . ?
N2 C31 C32 C33 -172.2(2) . . . . ?
C30 C31 C32 C33 7.9(4) . . . . ?
N3 C32 C33 C34 -0.2(4) . . . . ?
C31 C32 C33 C34 177.6(2) . . . . ?
C32 C33 C34 C35 -0.1(4) . . . . ?
C32 C33 C34 C41 -177.3(2) . . . . ?
C33 C34 C35 C36 0.7(4) . . . . ?
C41 C34 C35 C36 177.9(3) . . . . ?
C32 N3 C36 C35 0.6(4) . . . . ?
Ni1 N3 C36 C35 -172.4(2) . . . . ?
C34 C35 C36 N3 -1.0(4) . . . . ?
C30 C29 C37 C40 -2.0(4) . . . . ?
C28 C29 C37 C40 -179.5(3) . . . . ?
C30 C29 C37 C39 117.8(3) . . . . ?
C28 C29 C37 C39 -59.7(3) . . . . ?
C30 C29 C37 C38 -123.4(3) . . . . ?
C28 C29 C37 C38 59.2(3) . . . . ?
C33 C34 C41 C43 105.3(3) . . . . ?
C35 C34 C41 C43 -71.7(3) . . . . ?
C33 C34 C41 C44 -15.2(4) . . . . ?
C35 C34 C41 C44 167.8(3) . . . . ?
C33 C34 C41 C42 -135.2(3) . . . . ?
C35 C34 C41 C42 47.8(4) . . . . ?
C50 C45 C46 C47 -0.2(6) . . . . ?
C45 C46 C47 C48 -0.3(5) . . . . ?
C46 C47 C48 C49 -0.1(5) . . . . ?
C47 C48 C49 C50 1.1(5) . . . . ?
C48 C49 C50 C45 -1.6(5) . . . . ?
C46 C45 C50 C49 1.1(6) . . . . ?
C56 C51 C52 C53 -0.6(5) . . . . ?
C51 C52 C53 C54 1.3(5) . . . . ?
C52 C53 C54 C55 -1.4(5) . . . . ?
C53 C54 C55 C56 0.8(5) . . . . ?
C52 C51 C56 C55 -0.1(5) . . . . ?
C54 C55 C56 C51 0.0(5) . . . . ?

_refine_diff_density_max         0.449
_refine_diff_density_min         -0.255
_refine_diff_density_rms         0.050

_shelxl_version_number           2014-2

_shelx_res_file                  
; 
TITL afh412 in P2(1)2(1)2(1) 
CELL 0.71073  15.77140  17.01640  18.60840  90.0000  90.0000  90.0000 
ZERR    4.00   0.00100   0.00110   0.00120   0.0000   0.0000   0.0000 
LATT -1 
SYMM 0.5-X, -Y, 0.5+Z 
SYMM -X, 0.5+Y, 0.5-Z 
SYMM 0.5+X, 0.5-Y, -Z 
SFAC C H N O NI 
UNIT 224 292 12 4 4 
TEMP -130.000 
SIZE 0.105 0.236 0.328 
  
rem Lindsay Reinstatler 90s hemisphere 
rem APEX2 2013.10-0, SAINT 8.34a, SADABS 2012/1, SHELXTL 2014/2 
  
L.S. 12 
ACTA 
  
FMAP 2 
PLAN 10 
CONF 
  
WGHT    0.043100    0.259200 
FVAR       0.06503 
NI1   5    0.472087    0.130926    0.891978    11.00000    0.01662    0.01191 = 
         0.01695    0.00155   -0.00429   -0.00212 
O1    4    0.448878    0.026174    0.880199    11.00000    0.02014    0.01396 = 
         0.01776    0.00179   -0.00617   -0.00188 
N1    3    0.547724    0.099103    0.963535    11.00000    0.01809    0.01319 = 
         0.02035    0.00136   -0.00615   -0.00276 
N2    3    0.392342    0.155143    0.818085    11.00000    0.01739    0.01478 = 
         0.01586    0.00062   -0.00016   -0.00089 
N3    3    0.482508    0.244539    0.896050    11.00000    0.01704    0.01594 = 
         0.01771    0.00199   -0.00098   -0.00116 
C1    1    0.489455   -0.021097    0.928047    11.00000    0.01526    0.01654 = 
         0.01547   -0.00058   -0.00052    0.00038 
C2    1    0.546449    0.018199    0.973559    11.00000    0.01510    0.01577 = 
         0.01564    0.00145   -0.00023   -0.00122 
C3    1    0.593174   -0.024265    1.024264    11.00000    0.01709    0.01786 = 
         0.01927   -0.00229   -0.00327   -0.00103 
AFIX  43 
H3A   2    0.634759    0.001734    1.052528    11.00000   -1.20000 
AFIX   0 
C4    1    0.579203   -0.104074    1.033556    11.00000    0.01609    0.01846 = 
         0.01708    0.00257    0.00104    0.00340 
C5    1    0.523448   -0.141907    0.987213    11.00000    0.01754    0.01416 = 
         0.02053    0.00235    0.00235    0.00030 
AFIX  43 
H5A   2    0.515013   -0.196866    0.992639    11.00000   -1.20000 
AFIX   0 
C6    1    0.478838   -0.102178    0.932453    11.00000    0.01280    0.01682 = 
         0.01633    0.00012    0.00100   -0.00084 
C7    1    0.623249   -0.146241    1.096540    11.00000    0.01833    0.02086 = 
         0.02079    0.00340   -0.00200    0.00355 
C8    1    0.593387   -0.109665    1.167379    11.00000    0.03676    0.03125 = 
         0.02337    0.00240   -0.00256    0.00915 
AFIX 137 
H8A   2    0.620553   -0.136803    1.207723    11.00000   -1.50000 
H8B   2    0.531686   -0.114907    1.171360    11.00000   -1.50000 
H8C   2    0.608820   -0.053889    1.168372    11.00000   -1.50000 
AFIX   0 
C9    1    0.719693   -0.136874    1.090122    11.00000    0.02118    0.03438 = 
         0.03472    0.00845   -0.00824    0.00200 
AFIX 137 
H9A   2    0.747370   -0.164076    1.130178    11.00000   -1.50000 
H9B   2    0.734387   -0.080936    1.091514    11.00000   -1.50000 
H9C   2    0.738935   -0.159624    1.044572    11.00000   -1.50000 
AFIX   0 
C10   1    0.603260   -0.234393    1.099554    11.00000    0.02527    0.02632 = 
         0.02948    0.00902   -0.00400    0.00452 
AFIX 137 
H10A  2    0.542119   -0.241849    1.106020    11.00000   -1.50000 
H10B  2    0.633651   -0.258291    1.139958    11.00000   -1.50000 
H10C  2    0.621237   -0.259362    1.054609    11.00000   -1.50000 
AFIX   0 
C11   1    0.422142   -0.146494    0.879251    11.00000    0.02082    0.01430 = 
         0.01959    0.00009   -0.00264   -0.00199 
C12   1    0.454473   -0.131894    0.802435    11.00000    0.02887    0.02577 = 
         0.02138   -0.00616   -0.00159   -0.00145 
AFIX 137 
H12A  2    0.453711   -0.075384    0.792299    11.00000   -1.50000 
H12B  2    0.417748   -0.159249    0.768098    11.00000   -1.50000 
H12C  2    0.512562   -0.151747    0.797956    11.00000   -1.50000 
AFIX   0 
C13   1    0.422616   -0.235723    0.891510    11.00000    0.03250    0.01878 = 
         0.03892    0.00097   -0.01367   -0.00362 
AFIX 137 
H13A  2    0.480701   -0.255599    0.887078    11.00000   -1.50000 
H13B  2    0.386487   -0.261208    0.855554    11.00000   -1.50000 
H13C  2    0.400962   -0.247313    0.939722    11.00000   -1.50000 
AFIX   0 
C14   1    0.330002   -0.118046    0.885162    11.00000    0.01864    0.02300 = 
         0.03048    0.00277   -0.00269   -0.00450 
AFIX 137 
H14A  2    0.327478   -0.061614    0.874869    11.00000   -1.50000 
H14B  2    0.308957   -0.127815    0.933902    11.00000   -1.50000 
H14C  2    0.294771   -0.146555    0.850488    11.00000   -1.50000 
AFIX   0 
C15   1    0.621093    0.139157    0.988420    11.00000    0.01822    0.01264 = 
         0.02351    0.00501   -0.00672    0.00002 
C16   1    0.624412    0.166259    1.060201    11.00000    0.02783    0.01359 = 
         0.02242    0.00407   -0.00811   -0.00053 
C17   1    0.694618    0.210285    1.081252    11.00000    0.03517    0.02114 = 
         0.02679    0.00223   -0.01532   -0.00563 
AFIX  43 
H17A  2    0.698350    0.228435    1.129427    11.00000   -1.20000 
AFIX   0 
C18   1    0.758877    0.228095    1.033591    11.00000    0.02592    0.02740 = 
         0.04246    0.00820   -0.01821   -0.01025 
AFIX  43 
H18A  2    0.804713    0.260470    1.048447    11.00000   -1.20000 
AFIX   0 
C19   1    0.756665    0.198947    0.964364    11.00000    0.02041    0.03275 = 
         0.03705    0.00862   -0.00643   -0.00633 
AFIX  43 
H19A  2    0.801790    0.210360    0.932198    11.00000   -1.20000 
AFIX   0 
C20   1    0.688962    0.153021    0.941294    11.00000    0.02155    0.02043 = 
         0.02661    0.00434   -0.00573    0.00020 
C21   1    0.552243    0.147999    1.111503    11.00000    0.03608    0.02324 = 
         0.02205   -0.00077   -0.00177   -0.00611 
AFIX  13 
H21A  2    0.530046    0.094900    1.098225    11.00000   -1.20000 
AFIX   0 
C22   1    0.478478    0.205911    1.103720    11.00000    0.04554    0.02734 = 
         0.05280   -0.00089    0.02069   -0.00246 
AFIX 137 
H22A  2    0.498976    0.259511    1.112045    11.00000   -1.50000 
H22B  2    0.434419    0.193207    1.138993    11.00000   -1.50000 
H22C  2    0.454838    0.202073    1.055143    11.00000   -1.50000 
AFIX   0 
C23   1    0.580090    0.143534    1.189836    11.00000    0.07476    0.06650 = 
         0.02304    0.00059   -0.00231   -0.02355 
AFIX 137 
H23A  2    0.627087    0.106192    1.194412    11.00000   -1.50000 
H23B  2    0.532410    0.125944    1.219530    11.00000   -1.50000 
H23C  2    0.598677    0.195595    1.205928    11.00000   -1.50000 
AFIX   0 
C24   1    0.690120    0.118460    0.865634    11.00000    0.02280    0.03350 = 
         0.02866   -0.00142    0.00246   -0.00101 
AFIX  13 
H24A  2    0.635790    0.089063    0.858933    11.00000   -1.20000 
AFIX   0 
C25   1    0.693946    0.180896    0.808031    11.00000    0.06375    0.04124 = 
         0.02900    0.00167    0.00255   -0.00246 
AFIX 137 
H25A  2    0.692086    0.155946    0.760591    11.00000   -1.50000 
H25B  2    0.746759    0.210772    0.812892    11.00000   -1.50000 
H25C  2    0.645476    0.216480    0.813234    11.00000   -1.50000 
AFIX   0 
C26   1    0.762126    0.059524    0.857710    11.00000    0.05700    0.05576 = 
         0.05345   -0.00980    0.00292    0.02451 
AFIX 137 
H26A  2    0.760580    0.036523    0.809445    11.00000   -1.50000 
H26B  2    0.755669    0.017833    0.893628    11.00000   -1.50000 
H26C  2    0.816487    0.086273    0.864954    11.00000   -1.50000 
AFIX   0 
C27   1    0.348097    0.103090    0.778365    11.00000    0.02533    0.01638 = 
         0.02222    0.00195   -0.00387   -0.00426 
AFIX  43 
H27A  2    0.352868    0.048759    0.789393    11.00000   -1.20000 
AFIX   0 
C28   1    0.296264    0.125520    0.722447    11.00000    0.02188    0.02404 = 
         0.02222   -0.00184   -0.00547   -0.00433 
AFIX  43 
H28A  2    0.265841    0.086821    0.696196    11.00000   -1.20000 
AFIX   0 
C29   1    0.288078    0.204814    0.704020    11.00000    0.01931    0.02242 = 
         0.01608   -0.00015   -0.00134    0.00028 
C30   1    0.332521    0.258041    0.745623    11.00000    0.01993    0.01801 = 
         0.01742    0.00221    0.00054    0.00004 
AFIX  43 
H30A  2    0.328479    0.312682    0.735726    11.00000   -1.20000 
AFIX   0 
C31   1    0.383164    0.231796    0.801962    11.00000    0.01547    0.01566 = 
         0.01500   -0.00017    0.00263   -0.00122 
C32   1    0.431474    0.283446    0.849298    11.00000    0.01445    0.01660 = 
         0.01351    0.00019    0.00161   -0.00146 
C33   1    0.424155    0.364536    0.848456    11.00000    0.01909    0.01839 = 
         0.01591    0.00178   -0.00112    0.00085 
AFIX  43 
H33A  2    0.387601    0.388708    0.814429    11.00000   -1.20000 
AFIX   0 
C34   1    0.469164    0.411286    0.896343    11.00000    0.01769    0.01655 = 
         0.02061    0.00005    0.00261    0.00021 
C35   1    0.521024    0.370781    0.944326    11.00000    0.02277    0.02028 = 
         0.02564   -0.00219   -0.00891   -0.00455 
AFIX  43 
H35A  2    0.553032    0.399312    0.978817    11.00000   -1.20000 
AFIX   0 
C36   1    0.526623    0.289941    0.942543    11.00000    0.02070    0.01841 = 
         0.02376    0.00122   -0.00724   -0.00042 
AFIX  43 
H36A  2    0.563445    0.264780    0.975755    11.00000   -1.20000 
AFIX   0 
C37   1    0.234957    0.229518    0.638802    11.00000    0.02605    0.02499 = 
         0.02081   -0.00081   -0.01031    0.00241 
C38   1    0.143262    0.200982    0.648860    11.00000    0.02551    0.03754 = 
         0.03942   -0.00299   -0.01357    0.00434 
AFIX 137 
H38A  2    0.110127    0.213540    0.605813    11.00000   -1.50000 
H38B  2    0.118128    0.227204    0.690631    11.00000   -1.50000 
H38C  2    0.143064    0.144008    0.656548    11.00000   -1.50000 
AFIX   0 
C39   1    0.273317    0.190294    0.572212    11.00000    0.04039    0.04509 = 
         0.01951   -0.00160   -0.00677    0.00873 
AFIX 137 
H39A  2    0.241455    0.206309    0.529435    11.00000   -1.50000 
H39B  2    0.270371    0.133057    0.577482    11.00000   -1.50000 
H39C  2    0.332665    0.206426    0.567121    11.00000   -1.50000 
AFIX   0 
C40   1    0.234861    0.318529    0.627622    11.00000    0.04428    0.02941 = 
         0.02989    0.00365   -0.01817    0.00421 
AFIX 137 
H40A  2    0.292996    0.336707    0.619281    11.00000   -1.50000 
H40B  2    0.211896    0.344325    0.670496    11.00000   -1.50000 
H40C  2    0.199632    0.331610    0.585922    11.00000   -1.50000 
AFIX   0 
C41   1    0.460047    0.500454    0.899318    11.00000    0.02784    0.01614 = 
         0.02980   -0.00134   -0.00643    0.00079 
C42   1    0.548296    0.538048    0.904487    11.00000    0.04037    0.01802 = 
         0.07088    0.00509   -0.01349   -0.00738 
AFIX 137 
H42A  2    0.542687    0.595405    0.904557    11.00000   -1.50000 
H42B  2    0.582604    0.521715    0.863196    11.00000   -1.50000 
H42C  2    0.575946    0.521030    0.949009    11.00000   -1.50000 
AFIX   0 
C43   1    0.408024    0.520313    0.966199    11.00000    0.05305    0.03022 = 
         0.03522   -0.01148   -0.00692    0.01730 
AFIX 137 
H43A  2    0.400447    0.577370    0.969358    11.00000   -1.50000 
H43B  2    0.437832    0.501497    1.009086    11.00000   -1.50000 
H43C  2    0.352439    0.494805    0.963035    11.00000   -1.50000 
AFIX   0 
C44   1    0.415733    0.533057    0.832402    11.00000    0.04823    0.01361 = 
         0.03809   -0.00227   -0.01094    0.00663 
AFIX 137 
H44A  2    0.358585    0.510770    0.828910    11.00000   -1.50000 
H44B  2    0.448352    0.518852    0.789501    11.00000   -1.50000 
H44C  2    0.411913    0.590405    0.835987    11.00000   -1.50000 
AFIX   0 
C45   1    0.151734    0.029056    0.886614    11.00000    0.03789    0.05932 = 
         0.04491   -0.01722   -0.00608    0.01221 
AFIX  43 
H45A  2    0.207543    0.038947    0.903560    11.00000   -1.20000 
AFIX   0 
C46   1    0.118303   -0.045597    0.890073    11.00000    0.04875    0.04447 = 
         0.04350    0.00189    0.00135    0.02290 
AFIX  43 
H46A  2    0.151064   -0.087462    0.909301    11.00000   -1.20000 
AFIX   0 
C47   1    0.037356   -0.059414    0.865623    11.00000    0.04317    0.03701 = 
         0.04928    0.00027    0.01278    0.00810 
AFIX  43 
H47A  2    0.014434   -0.110986    0.867820    11.00000   -1.20000 
AFIX   0 
C48   1   -0.010216    0.000475    0.838239    11.00000    0.03860    0.05177 = 
         0.03921   -0.01888   -0.00108    0.01448 
AFIX  43 
H48A  2   -0.066035   -0.009456    0.821335    11.00000   -1.20000 
AFIX   0 
C49   1    0.022451    0.074662    0.835151    11.00000    0.06054    0.04067 = 
         0.03071   -0.00857   -0.01064    0.02382 
AFIX  43 
H49A  2   -0.011138    0.116445    0.816819    11.00000   -1.20000 
AFIX   0 
C50   1    0.103807    0.089330    0.858443    11.00000    0.06133    0.03278 = 
         0.05104   -0.01356   -0.00314    0.00153 
AFIX  43 
H50A  2    0.126791    0.140805    0.855099    11.00000   -1.20000 
AFIX   0 
C51   1    0.325246    0.041943    1.048869    11.00000    0.03012    0.02984 = 
         0.03033   -0.00151    0.00287   -0.00241 
AFIX  43 
H51A  2    0.335686    0.031714    0.999467    11.00000   -1.20000 
AFIX   0 
C52   1    0.256675    0.087452    1.069258    11.00000    0.03137    0.03547 = 
         0.04463    0.00388   -0.00750    0.00526 
AFIX  43 
H52A  2    0.220270    0.108873    1.033613    11.00000   -1.20000 
AFIX   0 
C53   1    0.240726    0.101979    1.140868    11.00000    0.03556    0.02993 = 
         0.05160   -0.00821    0.00918    0.00572 
AFIX  43 
H53A  2    0.192841    0.132360    1.154558    11.00000   -1.20000 
AFIX   0 
C54   1    0.294394    0.072327    1.192418    11.00000    0.05088    0.03533 = 
         0.03122   -0.00659    0.01084   -0.01435 
AFIX  43 
H54A  2    0.284332    0.083233    1.241755    11.00000   -1.20000 
AFIX   0 
C55   1    0.363311    0.026437    1.172404    11.00000    0.03465    0.03366 = 
         0.03843    0.01127   -0.00801   -0.00860 
AFIX  43 
H55A  2    0.400004    0.005371    1.208014    11.00000   -1.20000 
AFIX   0 
C56   1    0.378274    0.011568    1.100685    11.00000    0.02160    0.02662 = 
         0.04102    0.00146    0.00533   -0.00203 
AFIX  43 
H56A  2    0.425400   -0.019788    1.086945    11.00000   -1.20000 
  
AFIX   0 
HKLF 4 
  
REM  afh412 in P2(1)2(1)2(1) 
REM R1 =  0.0387 for   10144 Fo > 4sig(Fo)  and  0.0531 for all   11901 data 
REM    566 parameters refined using      0 restraints 
  
END 
  
WGHT      0.0431      0.2589 
  
REM Highest difference peak  0.449,  deepest hole -0.255,  1-sigma level  0.050 
Q1    1   0.4693  0.1036  0.9369  11.00000  0.05    0.45 
Q2    1   0.4622  0.0760  0.8806  11.00000  0.05    0.41 
Q3    1   0.4953  0.1860  0.8988  11.00000  0.05    0.40 
Q4    1   0.4658  0.0994  0.8488  11.00000  0.05    0.37 
Q5    1   0.4627  0.1558  0.9361  11.00000  0.05    0.36 
Q6    1   0.4984  0.1344  0.9402  11.00000  0.05    0.34 
Q7    1   0.4795  0.1321  0.8385  11.00000  0.05    0.34 
Q8    1   0.4571  0.1930  0.8966  11.00000  0.05    0.33 
Q9    1   0.4563  0.4587  0.8927  11.00000  0.05    0.28 
Q10   1   0.4236  0.3778  0.8876  11.00000  0.05    0.28 
;
_shelx_res_checksum              18670
####################################################################### 
# 
# This file contains crystal structure data downloaded from the 
# Cambridge Structural Database (CSD) hosted by the Cambridge 
# Crystallographic Data Centre (CCDC).
# 
# Full information about CCDC data access policies and citation 
# guidelines are available at http://www.ccdc.cam.ac.uk/access/V1 
# 
# Audit and citation data items may have been added by the CCDC. 
# Please retain this information to preserve the provenance of 
# this file and to allow appropriate attribution of the data. 
# 
#######################################################################

data_afh413
_database_code_depnum_ccdc_archive 'CCDC 1414824'
_audit_update_record             
;
2015-07-23 deposited with the CCDC.
2015-11-25 downloaded from the CCDC.
;

_audit_creation_method           SHELXL-2014
_chemical_name_systematic        
; 
 ? 
;
_chemical_name_common            ?
_chemical_melting_point          ?
_chemical_formula_moiety         ?
_chemical_formula_sum            'C54 H65 N3 Ni O2'
_chemical_formula_weight         846.80

loop_
_atom_type_symbol
_atom_type_description
_atom_type_scat_dispersion_real
_atom_type_scat_dispersion_imag
_atom_type_scat_source
C C 0.0033 0.0016 'International Tables Vol C Tables 4.2.6.8 and 6.1.1.4'
H H 0.0000 0.0000 'International Tables Vol C Tables 4.2.6.8 and 6.1.1.4'
N N 0.0061 0.0033 'International Tables Vol C Tables 4.2.6.8 and 6.1.1.4'
O O 0.0106 0.0060 'International Tables Vol C Tables 4.2.6.8 and 6.1.1.4'
Ni Ni 0.3393 1.1124 'International Tables Vol C Tables 4.2.6.8 and 6.1.1.4'

_space_group_crystal_system      monoclinic
_space_group_IT_number           14
_space_group_name_H-M_alt        'P 21/c'
_space_group_name_Hall           '-P 2ybc'

_shelx_space_group_comment       
; 
The symmetry employed for this shelxl refinement is uniquely defined 
by the following loop, which should always be used as a source of 
symmetry information in preference to the above space-group names. 
They are only intended as comments. 
;

loop_
_space_group_symop_operation_xyz
'x, y, z'
'-x, y+1/2, -z+1/2'
'-x, -y, -z'
'x, -y-1/2, z-1/2'

_cell_length_a                   10.3735(5)
_cell_length_b                   18.2520(8)
_cell_length_c                   24.6774(11)
_cell_angle_alpha                90
_cell_angle_beta                 97.1921(6)
_cell_angle_gamma                90
_cell_volume                     4635.6(4)
_cell_formula_units_Z            4
_cell_measurement_temperature    88(2)
_cell_measurement_reflns_used    9788
_cell_measurement_theta_min      2.27
_cell_measurement_theta_max      28.75

_exptl_crystal_description       irregular
_exptl_crystal_colour            black
_exptl_crystal_density_meas      not_measured
_exptl_crystal_density_method    not_measured
_exptl_crystal_density_diffrn    1.213
_exptl_crystal_F_000             1816
_exptl_transmission_factor_min   ?
_exptl_transmission_factor_max   ?
_exptl_crystal_size_max          0.420
_exptl_crystal_size_mid          0.378
_exptl_crystal_size_min          0.353
_exptl_absorpt_coefficient_mu    0.462
_shelx_estimated_absorpt_T_min   0.830
_shelx_estimated_absorpt_T_max   0.854
_exptl_absorpt_correction_type   numerical
_exptl_absorpt_correction_T_min  0.8719
_exptl_absorpt_correction_T_max  0.9228
_exptl_absorpt_process_details   'Bruker SADABS 2012/1'

_exptl_special_details           
; 
 ? 
;

_diffrn_ambient_temperature      88(2)
_diffrn_radiation_wavelength     0.71073
_diffrn_radiation_type           MoK\a
_diffrn_source                   'fine-focus sealed tube'
_diffrn_measurement_device_type  'Bruker SMART APEX II CCD'
_diffrn_measurement_method       '\f and \w scans'
_diffrn_detector_area_resol_mean ?
_diffrn_reflns_number            55375
_diffrn_reflns_av_unetI/netI     0.0169
_diffrn_reflns_av_R_equivalents  0.0203
_diffrn_reflns_limit_h_min       -13
_diffrn_reflns_limit_h_max       13
_diffrn_reflns_limit_k_min       -24
_diffrn_reflns_limit_k_max       24
_diffrn_reflns_limit_l_min       -33
_diffrn_reflns_limit_l_max       33
_diffrn_reflns_theta_min         1.392
_diffrn_reflns_theta_max         29.054
_diffrn_reflns_theta_full        25.242
_diffrn_measured_fraction_theta_max 0.946
_diffrn_measured_fraction_theta_full 1.000
_diffrn_reflns_Laue_measured_fraction_max 0.946
_diffrn_reflns_Laue_measured_fraction_full 1.000
_diffrn_reflns_point_group_measured_fraction_max 0.946
_diffrn_reflns_point_group_measured_fraction_full 1.000
_reflns_number_total             11708
_reflns_number_gt                10277
_reflns_threshold_expression     'I > 2\s(I)'
_reflns_Friedel_coverage         0.000
_reflns_Friedel_fraction_max     .
_reflns_Friedel_fraction_full    .

_reflns_special_details          
; 
 Reflections were merged by SHELXL according to the crystal 
 class for the calculation of statistics and refinement. 
  
 _reflns_Friedel_fraction is defined as the number of unique 
 Friedel pairs measured divided by the number that would be 
 possible theoretically, ignoring centric projections and 
 systematic absences. 
;

_computing_data_collection       'Bruker APEX2 2013.10-0, 2013'
_computing_cell_refinement       'Bruker SAINT 8.34a, 2013'
_computing_data_reduction        'Bruker SAINT 8.34a, 2013'
_computing_structure_solution    'Bruker SHELXTL 2013/1'
_computing_structure_refinement  'SHELXL-2014 (Sheldrick, 2014)'
_computing_molecular_graphics    'Bruker SHELXTL'
_computing_publication_material  'Bruker SHELXTL'

_refine_special_details          
; 
 ? 
;
_refine_ls_structure_factor_coef Fsqd
_refine_ls_matrix_type           full
_refine_ls_weighting_scheme      calc
_refine_ls_weighting_details     
'w=1/[\s^2^(Fo^2^)+(0.0358P)^2^+2.7200P] where P=(Fo^2^+2Fc^2^)/3'
_atom_sites_solution_primary     direct
_atom_sites_solution_secondary   difmap
_atom_sites_solution_hydrogens   difmap
_refine_ls_hydrogen_treatment    refall
_refine_ls_extinction_method     none
_refine_ls_extinction_coef       ?
_refine_ls_number_reflns         11708
_refine_ls_number_parameters     801
_refine_ls_number_restraints     0
_refine_ls_R_factor_all          0.0384
_refine_ls_R_factor_gt           0.0312
_refine_ls_wR_factor_ref         0.0795
_refine_ls_wR_factor_gt          0.0753
_refine_ls_goodness_of_fit_ref   1.022
_refine_ls_restrained_S_all      1.022
_refine_ls_shift/su_max          0.001
_refine_ls_shift/su_mean         0.000

loop_
_atom_site_label
_atom_site_type_symbol
_atom_site_fract_x
_atom_site_fract_y
_atom_site_fract_z
_atom_site_U_iso_or_equiv
_atom_site_adp_type
_atom_site_occupancy
_atom_site_site_symmetry_order
_atom_site_calc_flag
_atom_site_refinement_flags_posn
_atom_site_refinement_flags_adp
_atom_site_refinement_flags_occupancy
_atom_site_disorder_assembly
_atom_site_disorder_group
Ni1 Ni 0.32416(2) 0.20413(2) 0.30446(2) 0.01111(4) Uani 1 1 d . . . . .
O1 O 0.26192(8) 0.26441(5) 0.35395(3) 0.01438(16) Uani 1 1 d . . . . .
N1 N 0.15170(9) 0.20082(5) 0.27040(4) 0.01287(19) Uani 1 1 d . . . . .
N2 N 0.48251(10) 0.19574(5) 0.35226(4) 0.01325(19) Uani 1 1 d . . . . .
N3 N 0.41703(9) 0.14488(5) 0.25712(4) 0.01300(19) Uani 1 1 d . . . . .
C1 C 0.13344(11) 0.27560(6) 0.34410(5) 0.0126(2) Uani 1 1 d . . . . .
C2 C 0.06826(11) 0.24275(6) 0.29789(5) 0.0122(2) Uani 1 1 d . . . . .
C3 C -0.07154(11) 0.25248(6) 0.28616(5) 0.0129(2) Uani 1 1 d . . . . .
C4 C -0.15002(12) 0.21675(7) 0.24249(5) 0.0163(2) Uani 1 1 d . . . . .
C5 C -0.28137(12) 0.22955(7) 0.23121(5) 0.0181(2) Uani 1 1 d . . . . .
C6 C -0.34318(12) 0.27818(7) 0.26356(5) 0.0185(2) Uani 1 1 d . . . . .
C7 C -0.27161(12) 0.31096(7) 0.30772(5) 0.0176(2) Uani 1 1 d . . . . .
C8 C -0.13655(12) 0.29954(6) 0.32077(5) 0.0142(2) Uani 1 1 d . . . . .
C9 C -0.06503(12) 0.33397(6) 0.36835(5) 0.0144(2) Uani 1 1 d . . . . .
C10 C -0.12272(13) 0.38027(7) 0.40465(5) 0.0181(2) Uani 1 1 d . . . . .
C11 C -0.05172(14) 0.41005(7) 0.45037(5) 0.0207(3) Uani 1 1 d . . . . .
C12 C 0.08132(13) 0.39425(7) 0.46247(5) 0.0198(2) Uani 1 1 d . . . . .
C13 C 0.14131(12) 0.35004(7) 0.42808(5) 0.0167(2) Uani 1 1 d . . . . .
C14 C 0.07032(12) 0.31970(6) 0.38034(5) 0.0135(2) Uani 1 1 d . . . . .
C15 C 0.11268(11) 0.16877(6) 0.21860(5) 0.0127(2) Uani 1 1 d . . . . .
C16 C 0.09455(11) 0.21197(6) 0.17088(5) 0.0140(2) Uani 1 1 d . . . . .
C17 C 0.06319(12) 0.17725(7) 0.12037(5) 0.0170(2) Uani 1 1 d . . . . .
C18 C 0.05141(12) 0.10154(7) 0.11697(5) 0.0189(2) Uani 1 1 d . . . . .
C19 C 0.07202(12) 0.05908(7) 0.16400(5) 0.0180(2) Uani 1 1 d . . . . .
C20 C 0.10271(11) 0.09130(6) 0.21526(5) 0.0147(2) Uani 1 1 d . . . . .
C21 C 0.11304(13) 0.29479(7) 0.17303(5) 0.0176(2) Uani 1 1 d . . . . .
C22 C 0.23314(16) 0.31664(8) 0.14659(7) 0.0301(3) Uani 1 1 d . . . . .
C23 C -0.00775(16) 0.33511(8) 0.14610(6) 0.0289(3) Uani 1 1 d . . . . .
C24 C 0.12968(13) 0.04521(7) 0.26678(5) 0.0177(2) Uani 1 1 d . . . . .
C25 C 0.16869(18) -0.03361(8) 0.25571(7) 0.0311(3) Uani 1 1 d . . . . .
C26 C 0.01562(14) 0.04641(8) 0.30066(6) 0.0231(3) Uani 1 1 d . . . . .
C27 C 0.51225(12) 0.23039(7) 0.40047(5) 0.0158(2) Uani 1 1 d . . . . .
C28 C 0.62198(12) 0.21375(7) 0.43585(5) 0.0176(2) Uani 1 1 d . . . . .
C29 C 0.70743(12) 0.15864(7) 0.42293(5) 0.0156(2) Uani 1 1 d . . . . .
C30 C 0.67803(12) 0.12494(7) 0.37233(5) 0.0153(2) Uani 1 1 d . . . . .
C31 C 0.56575(11) 0.14428(6) 0.33828(5) 0.0133(2) Uani 1 1 d . . . . .
C32 C 0.52642(11) 0.11329(6) 0.28377(5) 0.0131(2) Uani 1 1 d . . . . .
C33 C 0.59488(11) 0.05942(6) 0.26023(5) 0.0144(2) Uani 1 1 d . . . . .
C34 C 0.55739(11) 0.03644(6) 0.20656(5) 0.0139(2) Uani 1 1 d . . . . .
C35 C 0.45403(12) 0.07464(7) 0.17805(5) 0.0159(2) Uani 1 1 d . . . . .
C36 C 0.38740(11) 0.12730(7) 0.20401(5) 0.0150(2) Uani 1 1 d . . . . .
C37 C 0.82266(12) 0.13604(7) 0.46421(5) 0.0177(2) Uani 1 1 d . . . . .
C38 C 0.90600(16) 0.07708(10) 0.44153(6) 0.0324(4) Uani 1 1 d . . . . .
C39 C 0.76906(14) 0.10497(8) 0.51480(6) 0.0235(3) Uani 1 1 d . . . . .
C40 C 0.90808(14) 0.20322(8) 0.48073(6) 0.0252(3) Uani 1 1 d . . . . .
C41 C 0.63016(12) -0.02472(6) 0.18144(5) 0.0157(2) Uani 1 1 d . . . . .
C42 C 0.55159(14) -0.05564(8) 0.12973(6) 0.0242(3) Uani 1 1 d . . . . .
C43 C 0.65951(18) -0.08701(8) 0.22287(6) 0.0305(3) Uani 1 1 d . . . . .
C44 C 0.75829(13) 0.00660(8) 0.16611(6) 0.0236(3) Uani 1 1 d . . . . .
O2 O 1.38723(10) 0.04894(6) 0.43512(5) 0.0333(2) Uani 1 1 d . . . . .
C45 C 1.2770(2) 0.14404(12) 0.47864(9) 0.0442(4) Uani 1 1 d . . . . .
C46 C 1.27253(15) 0.09339(9) 0.43044(7) 0.0309(3) Uani 1 1 d . . . . .
C47 C 1.38494(16) -0.00087(9) 0.39081(7) 0.0351(4) Uani 1 1 d . . . . .
C48 C 1.5041(2) -0.04934(12) 0.40041(13) 0.0585(6) Uani 1 1 d . . . . .
C49 C 0.43682(16) 0.32129(9) 0.54767(7) 0.0330(3) Uani 1 1 d . . . . .
C50 C 0.47165(16) 0.37861(9) 0.51575(6) 0.0311(3) Uani 1 1 d . . . . .
C51 C 0.60144(17) 0.39652(9) 0.51566(6) 0.0323(3) Uani 1 1 d . . . . .
C52 C 0.69656(16) 0.35735(9) 0.54787(6) 0.0325(3) Uani 1 1 d . . . . .
C53 C 0.66230(17) 0.30032(9) 0.58003(6) 0.0332(3) Uani 1 1 d . . . . .
C54 C 0.53242(18) 0.28199(9) 0.57991(6) 0.0346(4) Uani 1 1 d . . . . .
H4A H -0.1122(16) 0.1839(9) 0.2192(7) 0.022(4) Uiso 1 1 d . . . . .
H5A H -0.3316(16) 0.2040(9) 0.2015(7) 0.022(4) Uiso 1 1 d . . . . .
H6A H -0.4343(16) 0.2871(9) 0.2559(7) 0.023(4) Uiso 1 1 d . . . . .
H7A H -0.3136(16) 0.3414(9) 0.3308(7) 0.023(4) Uiso 1 1 d . . . . .
H10A H -0.2141(16) 0.3910(9) 0.3973(6) 0.020(4) Uiso 1 1 d . . . . .
H11A H -0.0924(16) 0.4402(9) 0.4741(7) 0.024(4) Uiso 1 1 d . . . . .
H12A H 0.1300(16) 0.4140(9) 0.4946(7) 0.025(4) Uiso 1 1 d . . . . .
H13A H 0.2323(16) 0.3400(8) 0.4359(6) 0.019(4) Uiso 1 1 d . . . . .
H17A H 0.0502(14) 0.2054(8) 0.0883(6) 0.012(3) Uiso 1 1 d . . . . .
H18A H 0.0300(15) 0.0788(9) 0.0829(7) 0.022(4) Uiso 1 1 d . . . . .
H19A H 0.0644(15) 0.0062(9) 0.1607(7) 0.022(4) Uiso 1 1 d . . . . .
H21A H 0.1271(15) 0.3101(8) 0.2106(6) 0.016(4) Uiso 1 1 d . . . . .
H22A H 0.312(2) 0.2942(11) 0.1662(8) 0.043(5) Uiso 1 1 d . . . . .
H22B H 0.2453(19) 0.3698(12) 0.1478(8) 0.046(6) Uiso 1 1 d . . . . .
H22C H 0.2259(19) 0.3012(10) 0.1078(8) 0.038(5) Uiso 1 1 d . . . . .
H23A H -0.0849(19) 0.3234(11) 0.1651(8) 0.040(5) Uiso 1 1 d . . . . .
H23B H -0.0240(19) 0.3224(11) 0.1074(8) 0.041(5) Uiso 1 1 d . . . . .
H23C H 0.0083(18) 0.3871(11) 0.1478(8) 0.036(5) Uiso 1 1 d . . . . .
H24A H 0.2013(15) 0.0685(8) 0.2888(6) 0.017(4) Uiso 1 1 d . . . . .
H25A H 0.2425(19) -0.0349(11) 0.2337(8) 0.040(5) Uiso 1 1 d . . . . .
H25B H 0.098(2) -0.0614(11) 0.2368(8) 0.043(5) Uiso 1 1 d . . . . .
H25C H 0.1961(18) -0.0594(10) 0.2905(8) 0.036(5) Uiso 1 1 d . . . . .
H26A H -0.0108(17) 0.0967(11) 0.3080(7) 0.034(5) Uiso 1 1 d . . . . .
H26B H 0.0389(17) 0.0216(10) 0.3354(7) 0.028(4) Uiso 1 1 d . . . . .
H26C H -0.0574(18) 0.0233(10) 0.2827(7) 0.034(5) Uiso 1 1 d . . . . .
H27A H 0.4502(15) 0.2654(9) 0.4085(6) 0.018(4) Uiso 1 1 d . . . . .
H28A H 0.6367(15) 0.2395(9) 0.4690(7) 0.021(4) Uiso 1 1 d . . . . .
H30A H 0.7347(15) 0.0889(9) 0.3600(6) 0.017(4) Uiso 1 1 d . . . . .
H33A H 0.6689(17) 0.0380(9) 0.2818(7) 0.026(4) Uiso 1 1 d . . . . .
H35A H 0.4273(15) 0.0661(9) 0.1405(7) 0.020(4) Uiso 1 1 d . . . . .
H36A H 0.3181(15) 0.1519(8) 0.1850(6) 0.017(4) Uiso 1 1 d . . . . .
H38A H 0.8593(19) 0.0319(11) 0.4332(8) 0.039(5) Uiso 1 1 d . . . . .
H38B H 0.9783(18) 0.0644(10) 0.4698(7) 0.034(5) Uiso 1 1 d . . . . .
H38C H 0.9438(18) 0.0958(11) 0.4097(8) 0.037(5) Uiso 1 1 d . . . . .
H39A H 0.7105(19) 0.0612(11) 0.5057(8) 0.043(5) Uiso 1 1 d . . . . .
H39B H 0.7205(18) 0.1424(10) 0.5327(7) 0.033(5) Uiso 1 1 d . . . . .
H39C H 0.8426(17) 0.0884(9) 0.5416(7) 0.027(4) Uiso 1 1 d . . . . .
H40A H 0.9433(18) 0.2215(10) 0.4511(8) 0.033(5) Uiso 1 1 d . . . . .
H40B H 0.9833(18) 0.1886(10) 0.5075(7) 0.030(4) Uiso 1 1 d . . . . .
H40C H 0.8590(18) 0.2430(11) 0.4975(8) 0.036(5) Uiso 1 1 d . . . . .
H42A H 0.4655(19) -0.0713(10) 0.1372(8) 0.037(5) Uiso 1 1 d . . . . .
H42B H 0.5988(17) -0.0967(10) 0.1167(7) 0.028(4) Uiso 1 1 d . . . . .
H42C H 0.5390(17) -0.0197(10) 0.1008(8) 0.032(5) Uiso 1 1 d . . . . .
H43A H 0.5779(19) -0.1034(10) 0.2356(8) 0.038(5) Uiso 1 1 d . . . . .
H43B H 0.7209(19) -0.0723(11) 0.2550(8) 0.043(5) Uiso 1 1 d . . . . .
H43C H 0.7009(17) -0.1262(10) 0.2053(7) 0.033(5) Uiso 1 1 d . . . . .
H44A H 0.7408(18) 0.0469(11) 0.1385(8) 0.036(5) Uiso 1 1 d . . . . .
H44B H 0.8062(16) -0.0328(10) 0.1516(7) 0.027(4) Uiso 1 1 d . . . . .
H44C H 0.8092(18) 0.0292(10) 0.1977(8) 0.035(5) Uiso 1 1 d . . . . .
H45A H 1.197(2) 0.1805(14) 0.4734(10) 0.067(7) Uiso 1 1 d . . . . .
H45B H 1.363(2) 0.1704(13) 0.4840(9) 0.058(6) Uiso 1 1 d . . . . .
H45C H 1.281(2) 0.1125(13) 0.5110(10) 0.058(7) Uiso 1 1 d . . . . .
H46A H 1.1936(17) 0.0618(10) 0.4297(7) 0.030(4) Uiso 1 1 d . . . . .
H46B H 1.2623(17) 0.1217(10) 0.3968(7) 0.031(4) Uiso 1 1 d . . . . .
H47A H 1.3807(18) 0.0259(10) 0.3549(8) 0.036(5) Uiso 1 1 d . . . . .
H47B H 1.3024(18) -0.0309(10) 0.3883(7) 0.031(5) Uiso 1 1 d . . . . .
H48A H 1.494(2) -0.0807(13) 0.3680(9) 0.049(6) Uiso 1 1 d . . . . .
H48B H 1.505(3) -0.0791(15) 0.4344(11) 0.077(8) Uiso 1 1 d . . . . .
H48C H 1.585(2) -0.0195(13) 0.3991(9) 0.064(7) Uiso 1 1 d . . . . .
H49A H 0.345(2) 0.3091(11) 0.5482(8) 0.043(5) Uiso 1 1 d . . . . .
H50A H 0.4068(19) 0.4058(11) 0.4951(8) 0.041(5) Uiso 1 1 d . . . . .
H51A H 0.6254(18) 0.4342(11) 0.4929(8) 0.038(5) Uiso 1 1 d . . . . .
H52A H 0.784(2) 0.3707(11) 0.5477(8) 0.039(5) Uiso 1 1 d . . . . .
H53A H 0.7227(19) 0.2727(11) 0.6019(8) 0.040(5) Uiso 1 1 d . . . . .
H54A H 0.511(2) 0.2440(12) 0.6016(9) 0.050(6) Uiso 1 1 d . . . . .

loop_
_atom_site_aniso_label
_atom_site_aniso_U_11
_atom_site_aniso_U_22
_atom_site_aniso_U_33
_atom_site_aniso_U_23
_atom_site_aniso_U_13
_atom_site_aniso_U_12
Ni1 0.01122(7) 0.01193(7) 0.01021(7) -0.00121(5) 0.00149(5) 0.00129(5)
O1 0.0130(4) 0.0159(4) 0.0142(4) -0.0035(3) 0.0018(3) 0.0009(3)
N1 0.0118(4) 0.0145(5) 0.0123(4) -0.0022(4) 0.0011(3) 0.0018(4)
N2 0.0136(4) 0.0140(5) 0.0123(4) -0.0005(4) 0.0019(4) 0.0002(4)
N3 0.0124(4) 0.0139(4) 0.0129(5) -0.0001(4) 0.0023(4) 0.0001(4)
C1 0.0136(5) 0.0113(5) 0.0134(5) 0.0010(4) 0.0032(4) 0.0002(4)
C2 0.0142(5) 0.0107(5) 0.0122(5) 0.0012(4) 0.0038(4) 0.0007(4)
C3 0.0136(5) 0.0118(5) 0.0138(5) 0.0025(4) 0.0034(4) 0.0004(4)
C4 0.0151(6) 0.0179(6) 0.0163(6) -0.0012(4) 0.0034(4) -0.0001(4)
C5 0.0157(6) 0.0198(6) 0.0186(6) 0.0011(5) 0.0018(5) -0.0019(5)
C6 0.0126(5) 0.0185(6) 0.0248(6) 0.0035(5) 0.0035(5) 0.0005(4)
C7 0.0168(6) 0.0146(5) 0.0225(6) 0.0014(5) 0.0069(5) 0.0022(4)
C8 0.0163(5) 0.0112(5) 0.0159(5) 0.0029(4) 0.0052(4) 0.0008(4)
C9 0.0181(6) 0.0110(5) 0.0151(5) 0.0018(4) 0.0060(4) 0.0009(4)
C10 0.0202(6) 0.0155(5) 0.0198(6) 0.0005(5) 0.0071(5) 0.0038(5)
C11 0.0286(7) 0.0167(6) 0.0189(6) -0.0028(5) 0.0106(5) 0.0033(5)
C12 0.0269(7) 0.0175(6) 0.0159(6) -0.0044(5) 0.0059(5) -0.0024(5)
C13 0.0191(6) 0.0160(5) 0.0155(6) -0.0015(4) 0.0045(4) -0.0011(5)
C14 0.0178(6) 0.0104(5) 0.0132(5) 0.0011(4) 0.0051(4) -0.0005(4)
C15 0.0097(5) 0.0146(5) 0.0139(5) -0.0026(4) 0.0021(4) 0.0007(4)
C16 0.0120(5) 0.0156(5) 0.0146(5) -0.0016(4) 0.0020(4) 0.0012(4)
C17 0.0164(6) 0.0219(6) 0.0124(5) -0.0010(5) 0.0005(4) 0.0012(5)
C18 0.0181(6) 0.0236(6) 0.0150(6) -0.0076(5) 0.0016(4) -0.0018(5)
C19 0.0177(6) 0.0163(6) 0.0207(6) -0.0061(5) 0.0051(5) -0.0020(5)
C20 0.0130(5) 0.0150(5) 0.0165(6) -0.0016(4) 0.0042(4) -0.0002(4)
C21 0.0242(6) 0.0148(5) 0.0138(6) -0.0002(4) 0.0021(5) 0.0005(5)
C22 0.0359(8) 0.0220(7) 0.0348(8) 0.0000(6) 0.0137(7) -0.0067(6)
C23 0.0378(8) 0.0205(7) 0.0267(7) 0.0007(6) -0.0023(6) 0.0099(6)
C24 0.0224(6) 0.0132(5) 0.0178(6) -0.0003(4) 0.0039(5) 0.0003(5)
C25 0.0506(10) 0.0158(6) 0.0290(8) 0.0020(6) 0.0131(7) 0.0074(6)
C26 0.0263(7) 0.0235(7) 0.0205(6) 0.0023(5) 0.0072(5) -0.0012(5)
C27 0.0161(6) 0.0161(5) 0.0153(6) -0.0033(4) 0.0022(4) 0.0019(4)
C28 0.0184(6) 0.0207(6) 0.0135(6) -0.0036(5) 0.0010(4) -0.0001(5)
C29 0.0142(5) 0.0190(6) 0.0135(5) 0.0011(4) 0.0012(4) 0.0002(4)
C30 0.0147(5) 0.0167(5) 0.0146(5) 0.0000(4) 0.0021(4) 0.0020(4)
C31 0.0143(5) 0.0132(5) 0.0127(5) 0.0000(4) 0.0032(4) -0.0002(4)
C32 0.0125(5) 0.0143(5) 0.0126(5) 0.0009(4) 0.0020(4) -0.0008(4)
C33 0.0130(5) 0.0146(5) 0.0155(5) -0.0002(4) 0.0014(4) 0.0010(4)
C34 0.0139(5) 0.0127(5) 0.0159(5) -0.0016(4) 0.0050(4) -0.0023(4)
C35 0.0158(5) 0.0200(6) 0.0120(5) -0.0017(4) 0.0025(4) -0.0009(4)
C36 0.0132(5) 0.0188(6) 0.0130(5) 0.0005(4) 0.0016(4) 0.0014(4)
C37 0.0163(6) 0.0226(6) 0.0136(5) 0.0012(5) -0.0010(4) 0.0019(5)
C38 0.0290(8) 0.0449(9) 0.0210(7) -0.0054(6) -0.0061(6) 0.0187(7)
C39 0.0234(7) 0.0277(7) 0.0186(6) 0.0054(5) 0.0000(5) -0.0048(6)
C40 0.0192(6) 0.0297(7) 0.0249(7) 0.0089(6) -0.0039(5) -0.0063(5)
C41 0.0171(6) 0.0138(5) 0.0167(6) -0.0031(4) 0.0035(4) 0.0010(4)
C42 0.0221(7) 0.0237(7) 0.0266(7) -0.0125(6) 0.0029(5) -0.0012(5)
C43 0.0523(10) 0.0155(6) 0.0247(7) 0.0003(5) 0.0091(7) 0.0100(6)
C44 0.0164(6) 0.0274(7) 0.0282(7) -0.0088(6) 0.0076(5) -0.0013(5)
O2 0.0232(5) 0.0386(6) 0.0374(6) 0.0112(5) 0.0010(4) 0.0008(4)
C45 0.0376(10) 0.0488(11) 0.0488(11) -0.0008(9) 0.0158(8) -0.0044(8)
C46 0.0221(7) 0.0346(8) 0.0364(8) 0.0119(7) 0.0056(6) 0.0005(6)
C47 0.0314(8) 0.0332(8) 0.0423(9) 0.0128(7) 0.0106(7) -0.0009(7)
C48 0.0416(11) 0.0387(11) 0.099(2) 0.0221(12) 0.0260(12) 0.0074(9)
C49 0.0331(8) 0.0372(8) 0.0289(8) -0.0074(6) 0.0049(6) -0.0048(7)
C50 0.0355(8) 0.0313(8) 0.0241(7) -0.0046(6) -0.0055(6) 0.0020(6)
C51 0.0411(9) 0.0287(8) 0.0259(7) -0.0020(6) -0.0001(6) -0.0067(6)
C52 0.0302(8) 0.0393(9) 0.0274(7) -0.0096(6) 0.0005(6) -0.0027(7)
C53 0.0410(9) 0.0392(9) 0.0186(7) -0.0042(6) 0.0002(6) 0.0130(7)
C54 0.0508(10) 0.0311(8) 0.0240(7) 0.0006(6) 0.0123(7) 0.0009(7)

_geom_special_details            
; 
 All esds (except the esd in the dihedral angle between two l.s. planes) 
 are estimated using the full covariance matrix.  The cell esds are taken 
 into account individually in the estimation of esds in distances, angles 
 and torsion angles; correlations between esds in cell parameters are only 
 used when they are defined by crystal symmetry.  An approximate (isotropic) 
 treatment of cell esds is used for estimating esds involving l.s. planes. 
;

loop_
_geom_bond_atom_site_label_1
_geom_bond_atom_site_label_2
_geom_bond_distance
_geom_bond_site_symmetry_2
_geom_bond_publ_flag
Ni1 O1 1.8212(8) . ?
Ni1 N1 1.8798(10) . ?
Ni1 N2 1.9048(10) . ?
Ni1 N3 1.9350(10) . ?
O1 C1 1.3401(14) . ?
N1 C2 1.3936(14) . ?
N1 C15 1.4178(14) . ?
N2 C27 1.3485(15) . ?
N2 C31 1.3496(15) . ?
N3 C36 1.3469(15) . ?
N3 C32 1.3659(15) . ?
C1 C2 1.3871(16) . ?
C1 C14 1.4224(16) . ?
C2 C3 1.4537(16) . ?
C3 C4 1.4247(16) . ?
C3 C8 1.4374(16) . ?
C4 C5 1.3761(17) . ?
C5 C6 1.4016(18) . ?
C6 C7 1.3764(19) . ?
C7 C8 1.4132(17) . ?
C8 C9 1.4512(17) . ?
C9 C10 1.4174(16) . ?
C9 C14 1.4222(17) . ?
C10 C11 1.3793(19) . ?
C11 C12 1.4049(19) . ?
C12 C13 1.3750(17) . ?
C13 C14 1.4211(17) . ?
C15 C16 1.4102(16) . ?
C15 C20 1.4194(16) . ?
C16 C17 1.3997(16) . ?
C16 C21 1.5239(16) . ?
C17 C18 1.3888(18) . ?
C18 C19 1.3897(19) . ?
C19 C20 1.3953(17) . ?
C20 C24 1.5210(17) . ?
C21 C22 1.5298(19) . ?
C21 C23 1.5313(19) . ?
C24 C25 1.5284(18) . ?
C24 C26 1.5320(18) . ?
C27 C28 1.3789(17) . ?
C28 C29 1.4034(17) . ?
C29 C30 1.3911(17) . ?
C29 C37 1.5271(16) . ?
C30 C31 1.3935(16) . ?
C31 C32 1.4692(16) . ?
C32 C33 1.3826(16) . ?
C33 C34 1.3974(16) . ?
C34 C35 1.3935(17) . ?
C34 C41 1.5224(16) . ?
C35 C36 1.3867(17) . ?
C37 C38 1.5296(19) . ?
C37 C39 1.5371(18) . ?
C37 C40 1.5376(19) . ?
C41 C42 1.5330(18) . ?
C41 C43 1.5339(18) . ?
C41 C44 1.5370(18) . ?
O2 C47 1.420(2) . ?
O2 C46 1.4329(18) . ?
C45 C46 1.503(3) . ?
C47 C48 1.515(3) . ?
C49 C50 1.385(2) . ?
C49 C54 1.390(2) . ?
C50 C51 1.386(2) . ?
C51 C52 1.386(2) . ?
C52 C53 1.382(2) . ?
C53 C54 1.388(3) . ?

loop_
_geom_angle_atom_site_label_1
_geom_angle_atom_site_label_2
_geom_angle_atom_site_label_3
_geom_angle
_geom_angle_site_symmetry_1
_geom_angle_site_symmetry_3
_geom_angle_publ_flag
O1 Ni1 N1 85.52(4) . . ?
O1 Ni1 N2 89.07(4) . . ?
N1 Ni1 N2 166.63(4) . . ?
O1 Ni1 N3 170.99(4) . . ?
N1 Ni1 N3 103.30(4) . . ?
N2 Ni1 N3 82.70(4) . . ?
C1 O1 Ni1 113.48(7) . . ?
C2 N1 C15 122.73(10) . . ?
C2 N1 Ni1 112.28(8) . . ?
C15 N1 Ni1 124.37(8) . . ?
C27 N2 C31 117.96(10) . . ?
C27 N2 Ni1 126.36(8) . . ?
C31 N2 Ni1 115.31(8) . . ?
C36 N3 C32 116.27(10) . . ?
C36 N3 Ni1 130.57(8) . . ?
C32 N3 Ni1 113.06(8) . . ?
O1 C1 C2 117.04(10) . . ?
O1 C1 C14 119.86(10) . . ?
C2 C1 C14 123.10(11) . . ?
C1 C2 N1 111.65(10) . . ?
C1 C2 C3 118.84(10) . . ?
N1 C2 C3 129.42(10) . . ?
C4 C3 C8 117.18(11) . . ?
C4 C3 C2 123.79(11) . . ?
C8 C3 C2 119.02(10) . . ?
C5 C4 C3 122.20(11) . . ?
C4 C5 C6 120.28(12) . . ?
C7 C6 C5 119.11(11) . . ?
C6 C7 C8 122.50(12) . . ?
C7 C8 C3 118.58(11) . . ?
C7 C8 C9 120.81(11) . . ?
C3 C8 C9 120.61(11) . . ?
C10 C9 C14 117.49(11) . . ?
C10 C9 C8 123.79(11) . . ?
C14 C9 C8 118.71(10) . . ?
C11 C10 C9 121.83(12) . . ?
C10 C11 C12 120.18(12) . . ?
C13 C12 C11 119.85(12) . . ?
C12 C13 C14 120.84(12) . . ?
C13 C14 C9 119.79(11) . . ?
C13 C14 C1 120.68(11) . . ?
C9 C14 C1 119.54(11) . . ?
C16 C15 N1 121.03(10) . . ?
C16 C15 C20 120.48(11) . . ?
N1 C15 C20 118.28(10) . . ?
C17 C16 C15 118.84(11) . . ?
C17 C16 C21 119.63(11) . . ?
C15 C16 C21 121.49(10) . . ?
C18 C17 C16 120.88(12) . . ?
C17 C18 C19 120.08(11) . . ?
C18 C19 C20 121.06(12) . . ?
C19 C20 C15 118.64(11) . . ?
C19 C20 C24 121.46(11) . . ?
C15 C20 C24 119.87(10) . . ?
C16 C21 C22 110.45(11) . . ?
C16 C21 C23 111.66(11) . . ?
C22 C21 C23 110.82(12) . . ?
C20 C24 C25 113.35(11) . . ?
C20 C24 C26 111.99(11) . . ?
C25 C24 C26 110.54(11) . . ?
N2 C27 C28 122.33(11) . . ?
C27 C28 C29 120.59(11) . . ?
C30 C29 C28 116.55(11) . . ?
C30 C29 C37 123.00(11) . . ?
C28 C29 C37 120.40(11) . . ?
C29 C30 C31 120.14(11) . . ?
N2 C31 C30 122.36(11) . . ?
N2 C31 C32 112.87(10) . . ?
C30 C31 C32 124.75(11) . . ?
N3 C32 C33 122.51(11) . . ?
N3 C32 C31 113.40(10) . . ?
C33 C32 C31 124.05(11) . . ?
C32 C33 C34 121.00(11) . . ?
C35 C34 C33 115.70(11) . . ?
C35 C34 C41 123.41(11) . . ?
C33 C34 C41 120.85(11) . . ?
C36 C35 C34 120.66(11) . . ?
N3 C36 C35 123.26(11) . . ?
C29 C37 C38 112.15(10) . . ?
C29 C37 C39 107.99(10) . . ?
C38 C37 C39 108.43(12) . . ?
C29 C37 C40 109.78(10) . . ?
C38 C37 C40 108.95(12) . . ?
C39 C37 C40 109.51(11) . . ?
C34 C41 C42 111.70(10) . . ?
C34 C41 C43 109.83(10) . . ?
C42 C41 C43 108.82(11) . . ?
C34 C41 C44 108.39(10) . . ?
C42 C41 C44 108.55(11) . . ?
C43 C41 C44 109.52(12) . . ?
C47 O2 C46 111.51(12) . . ?
O2 C46 C45 109.95(14) . . ?
O2 C47 C48 108.60(18) . . ?
C50 C49 C54 119.81(16) . . ?
C49 C50 C51 120.12(15) . . ?
C52 C51 C50 119.98(16) . . ?
C53 C52 C51 120.13(16) . . ?
C52 C53 C54 119.98(15) . . ?
C53 C54 C49 119.96(16) . . ?

loop_
_geom_torsion_atom_site_label_1
_geom_torsion_atom_site_label_2
_geom_torsion_atom_site_label_3
_geom_torsion_atom_site_label_4
_geom_torsion
_geom_torsion_site_symmetry_1
_geom_torsion_site_symmetry_2
_geom_torsion_site_symmetry_3
_geom_torsion_site_symmetry_4
_geom_torsion_publ_flag
N1 Ni1 O1 C1 1.19(8) . . . . ?
N2 Ni1 O1 C1 -166.57(8) . . . . ?
O1 Ni1 N1 C2 -0.13(8) . . . . ?
N2 Ni1 N1 C2 66.3(2) . . . . ?
N3 Ni1 N1 C2 -178.24(8) . . . . ?
O1 Ni1 N1 C15 171.05(10) . . . . ?
N2 Ni1 N1 C15 -122.52(18) . . . . ?
N3 Ni1 N1 C15 -7.05(10) . . . . ?
Ni1 O1 C1 C2 -2.09(13) . . . . ?
Ni1 O1 C1 C14 178.04(8) . . . . ?
O1 C1 C2 N1 1.95(15) . . . . ?
C14 C1 C2 N1 -178.18(10) . . . . ?
O1 C1 C2 C3 178.99(10) . . . . ?
C14 C1 C2 C3 -1.14(17) . . . . ?
C15 N1 C2 C1 -172.26(10) . . . . ?
Ni1 N1 C2 C1 -0.91(12) . . . . ?
C15 N1 C2 C3 11.09(18) . . . . ?
Ni1 N1 C2 C3 -177.56(10) . . . . ?
C1 C2 C3 C4 -174.82(11) . . . . ?
N1 C2 C3 C4 1.62(19) . . . . ?
C1 C2 C3 C8 3.93(16) . . . . ?
N1 C2 C3 C8 -179.63(11) . . . . ?
C8 C3 C4 C5 3.94(18) . . . . ?
C2 C3 C4 C5 -177.29(11) . . . . ?
C3 C4 C5 C6 -1.04(19) . . . . ?
C4 C5 C6 C7 -2.14(19) . . . . ?
C5 C6 C7 C8 2.30(19) . . . . ?
C6 C7 C8 C3 0.68(18) . . . . ?
C6 C7 C8 C9 -178.75(11) . . . . ?
C4 C3 C8 C7 -3.69(16) . . . . ?
C2 C3 C8 C7 177.48(10) . . . . ?
C4 C3 C8 C9 175.74(10) . . . . ?
C2 C3 C8 C9 -3.09(16) . . . . ?
C7 C8 C9 C10 0.17(18) . . . . ?
C3 C8 C9 C10 -179.25(11) . . . . ?
C7 C8 C9 C14 178.84(11) . . . . ?
C3 C8 C9 C14 -0.57(16) . . . . ?
C14 C9 C10 C11 -0.74(18) . . . . ?
C8 C9 C10 C11 177.95(12) . . . . ?
C9 C10 C11 C12 -0.68(19) . . . . ?
C10 C11 C12 C13 1.2(2) . . . . ?
C11 C12 C13 C14 -0.24(19) . . . . ?
C12 C13 C14 C9 -1.20(18) . . . . ?
C12 C13 C14 C1 178.30(11) . . . . ?
C10 C9 C14 C13 1.66(16) . . . . ?
C8 C9 C14 C13 -177.10(10) . . . . ?
C10 C9 C14 C1 -177.85(11) . . . . ?
C8 C9 C14 C1 3.39(16) . . . . ?
O1 C1 C14 C13 -2.23(17) . . . . ?
C2 C1 C14 C13 177.90(11) . . . . ?
O1 C1 C14 C9 177.27(10) . . . . ?
C2 C1 C14 C9 -2.60(17) . . . . ?
C2 N1 C15 C16 73.45(15) . . . . ?
Ni1 N1 C15 C16 -96.84(12) . . . . ?
C2 N1 C15 C20 -111.71(12) . . . . ?
Ni1 N1 C15 C20 78.00(13) . . . . ?
N1 C15 C16 C17 176.41(10) . . . . ?
C20 C15 C16 C17 1.68(17) . . . . ?
N1 C15 C16 C21 -1.40(17) . . . . ?
C20 C15 C16 C21 -176.13(11) . . . . ?
C15 C16 C17 C18 -0.72(18) . . . . ?
C21 C16 C17 C18 177.13(11) . . . . ?
C16 C17 C18 C19 -0.61(19) . . . . ?
C17 C18 C19 C20 1.00(19) . . . . ?
C18 C19 C20 C15 -0.04(18) . . . . ?
C18 C19 C20 C24 -178.02(11) . . . . ?
C16 C15 C20 C19 -1.31(17) . . . . ?
N1 C15 C20 C19 -176.18(10) . . . . ?
C16 C15 C20 C24 176.71(11) . . . . ?
N1 C15 C20 C24 1.83(16) . . . . ?
C17 C16 C21 C22 -66.59(15) . . . . ?
C15 C16 C21 C22 111.20(13) . . . . ?
C17 C16 C21 C23 57.20(15) . . . . ?
C15 C16 C21 C23 -125.01(13) . . . . ?
C19 C20 C24 C25 21.17(17) . . . . ?
C15 C20 C24 C25 -156.79(12) . . . . ?
C19 C20 C24 C26 -104.74(13) . . . . ?
C15 C20 C24 C26 77.30(14) . . . . ?
C31 N2 C27 C28 -1.54(18) . . . . ?
Ni1 N2 C27 C28 171.13(9) . . . . ?
N2 C27 C28 C29 -0.65(19) . . . . ?
C27 C28 C29 C30 2.66(18) . . . . ?
C27 C28 C29 C37 -174.93(12) . . . . ?
C28 C29 C30 C31 -2.53(18) . . . . ?
C37 C29 C30 C31 174.99(11) . . . . ?
C27 N2 C31 C30 1.66(17) . . . . ?
Ni1 N2 C31 C30 -171.82(9) . . . . ?
C27 N2 C31 C32 -176.95(10) . . . . ?
Ni1 N2 C31 C32 9.57(13) . . . . ?
C29 C30 C31 N2 0.42(18) . . . . ?
C29 C30 C31 C32 178.87(11) . . . . ?
C36 N3 C32 C33 -7.78(17) . . . . ?
Ni1 N3 C32 C33 168.85(9) . . . . ?
C36 N3 C32 C31 169.90(10) . . . . ?
Ni1 N3 C32 C31 -13.46(12) . . . . ?
N2 C31 C32 N3 2.78(14) . . . . ?
C30 C31 C32 N3 -175.80(11) . . . . ?
N2 C31 C32 C33 -179.58(11) . . . . ?
C30 C31 C32 C33 1.85(19) . . . . ?
N3 C32 C33 C34 2.43(18) . . . . ?
C31 C32 C33 C34 -175.01(11) . . . . ?
C32 C33 C34 C35 4.29(17) . . . . ?
C32 C33 C34 C41 -177.86(11) . . . . ?
C33 C34 C35 C36 -5.50(17) . . . . ?
C41 C34 C35 C36 176.71(11) . . . . ?
C32 N3 C36 C35 6.56(17) . . . . ?
Ni1 N3 C36 C35 -169.37(9) . . . . ?
C34 C35 C36 N3 0.08(19) . . . . ?
C30 C29 C37 C38 4.44(18) . . . . ?
C28 C29 C37 C38 -178.13(13) . . . . ?
C30 C29 C37 C39 -114.97(13) . . . . ?
C28 C29 C37 C39 62.46(15) . . . . ?
C30 C29 C37 C40 125.70(13) . . . . ?
C28 C29 C37 C40 -56.87(15) . . . . ?
C35 C34 C41 C42 -18.61(17) . . . . ?
C33 C34 C41 C42 163.71(11) . . . . ?
C35 C34 C41 C43 -139.44(13) . . . . ?
C33 C34 C41 C43 42.87(16) . . . . ?
C35 C34 C41 C44 100.94(14) . . . . ?
C33 C34 C41 C44 -76.74(14) . . . . ?
C47 O2 C46 C45 178.66(13) . . . . ?
C46 O2 C47 C48 -176.18(13) . . . . ?
C54 C49 C50 C51 0.4(2) . . . . ?
C49 C50 C51 C52 -0.5(2) . . . . ?
C50 C51 C52 C53 0.1(2) . . . . ?
C51 C52 C53 C54 0.3(2) . . . . ?
C52 C53 C54 C49 -0.4(2) . . . . ?
C50 C49 C54 C53 0.1(2) . . . . ?

_refine_diff_density_max         0.563
_refine_diff_density_min         -0.370
_refine_diff_density_rms         0.049

_shelxl_version_number           2014-2

_shelx_res_file                  
; 
TITL afh413 in P2(1)/c 
CELL 0.71073  10.37350  18.25200  24.67740  90.0000  97.1921  90.0000 
ZERR    4.00   0.00050   0.00080   0.00110   0.0000   0.0006   0.0000 
LATT  1 
SYMM -X, 0.5+Y, 0.5-Z 
SFAC C H N O NI 
UNIT 216 260 12 8 4 
TEMP -185.000 
SIZE 0.353 0.378 0.42 
  
rem APEX2 2013.10-0, SAINT 8.34a, SADABS 2012/1, SHELXTL 2014/2 
  
L.S. 12 
ACTA 
CONF 
  
FMAP 2 
PLAN 6 
WGHT    0.035800    2.720000 
FVAR       0.09564 
NI1   5    0.324156    0.204133    0.304455    11.00000    0.01122    0.01193 = 
         0.01021   -0.00121    0.00149    0.00129 
O1    4    0.261920    0.264409    0.353953    11.00000    0.01303    0.01592 = 
         0.01421   -0.00348    0.00176    0.00092 
N1    3    0.151700    0.200817    0.270404    11.00000    0.01180    0.01446 = 
         0.01225   -0.00221    0.00107    0.00185 
N2    3    0.482510    0.195736    0.352262    11.00000    0.01358    0.01396 = 
         0.01226   -0.00047    0.00188    0.00018 
N3    3    0.417027    0.144881    0.257119    11.00000    0.01236    0.01393 = 
         0.01290   -0.00008    0.00230    0.00012 
C1    1    0.133442    0.275602    0.344098    11.00000    0.01356    0.01134 = 
         0.01336    0.00103    0.00324    0.00015 
C2    1    0.068258    0.242750    0.297890    11.00000    0.01424    0.01066 = 
         0.01217    0.00121    0.00378    0.00072 
C3    1   -0.071542    0.252478    0.286158    11.00000    0.01356    0.01179 = 
         0.01380    0.00246    0.00338    0.00043 
C4    1   -0.150021    0.216752    0.242486    11.00000    0.01510    0.01793 = 
         0.01626   -0.00121    0.00340   -0.00012 
C5    1   -0.281366    0.229554    0.231206    11.00000    0.01571    0.01978 = 
         0.01860    0.00111    0.00177   -0.00194 
C6    1   -0.343176    0.278185    0.263557    11.00000    0.01258    0.01847 = 
         0.02481    0.00347    0.00345    0.00048 
C7    1   -0.271606    0.310961    0.307724    11.00000    0.01681    0.01456 = 
         0.02254    0.00141    0.00691    0.00223 
C8    1   -0.136547    0.299537    0.320767    11.00000    0.01630    0.01119 = 
         0.01587    0.00293    0.00516    0.00078 
C9    1   -0.065033    0.333966    0.368349    11.00000    0.01806    0.01098 = 
         0.01508    0.00185    0.00600    0.00089 
C10   1   -0.122718    0.380275    0.404649    11.00000    0.02016    0.01551 = 
         0.01983    0.00045    0.00709    0.00375 
C11   1   -0.051722    0.410053    0.450367    11.00000    0.02856    0.01670 = 
         0.01888   -0.00275    0.01059    0.00332 
C12   1    0.081319    0.394249    0.462468    11.00000    0.02686    0.01748 = 
         0.01588   -0.00440    0.00590   -0.00238 
C13   1    0.141308    0.350038    0.428082    11.00000    0.01908    0.01604 = 
         0.01550   -0.00154    0.00448   -0.00110 
C14   1    0.070321    0.319702    0.380341    11.00000    0.01782    0.01036 = 
         0.01322    0.00110    0.00509   -0.00054 
C15   1    0.112682    0.168774    0.218605    11.00000    0.00972    0.01463 = 
         0.01391   -0.00260    0.00210    0.00070 
C16   1    0.094553    0.211968    0.170878    11.00000    0.01201    0.01558 = 
         0.01458   -0.00164    0.00204    0.00124 
C17   1    0.063188    0.177248    0.120372    11.00000    0.01645    0.02188 = 
         0.01241   -0.00104    0.00052    0.00122 
C18   1    0.051410    0.101539    0.116967    11.00000    0.01814    0.02361 = 
         0.01497   -0.00760    0.00155   -0.00181 
C19   1    0.072021    0.059079    0.163999    11.00000    0.01769    0.01631 = 
         0.02072   -0.00610    0.00513   -0.00201 
C20   1    0.102710    0.091304    0.215263    11.00000    0.01302    0.01498 = 
         0.01655   -0.00165    0.00416   -0.00016 
C21   1    0.113042    0.294794    0.173033    11.00000    0.02424    0.01479 = 
         0.01376   -0.00024    0.00214    0.00047 
C22   1    0.233136    0.316642    0.146591    11.00000    0.03590    0.02197 = 
         0.03481    0.00000    0.01369   -0.00675 
C23   1   -0.007750    0.335114    0.146105    11.00000    0.03784    0.02052 = 
         0.02666    0.00069   -0.00233    0.00986 
C24   1    0.129678    0.045210    0.266784    11.00000    0.02245    0.01319 = 
         0.01777   -0.00033    0.00385    0.00034 
C25   1    0.168687   -0.033615    0.255710    11.00000    0.05064    0.01576 = 
         0.02902    0.00201    0.01308    0.00743 
C26   1    0.015624    0.046413    0.300664    11.00000    0.02632    0.02347 = 
         0.02050    0.00228    0.00723   -0.00115 
C27   1    0.512248    0.230390    0.400465    11.00000    0.01612    0.01610 = 
         0.01535   -0.00334    0.00216    0.00194 
C28   1    0.621979    0.213747    0.435847    11.00000    0.01842    0.02067 = 
         0.01354   -0.00357    0.00095   -0.00007 
C29   1    0.707426    0.158642    0.422931    11.00000    0.01423    0.01903 = 
         0.01352    0.00105    0.00119    0.00024 
C30   1    0.678026    0.124945    0.372332    11.00000    0.01474    0.01671 = 
         0.01456    0.00000    0.00212    0.00199 
C31   1    0.565754    0.144275    0.338282    11.00000    0.01428    0.01320 = 
         0.01267   -0.00002    0.00324   -0.00024 
C32   1    0.526416    0.113289    0.283768    11.00000    0.01249    0.01426 = 
         0.01260    0.00088    0.00202   -0.00081 
C33   1    0.594877    0.059423    0.260233    11.00000    0.01302    0.01462 = 
         0.01546   -0.00016    0.00144    0.00100 
C34   1    0.557392    0.036444    0.206557    11.00000    0.01387    0.01273 = 
         0.01589   -0.00158    0.00496   -0.00233 
C35   1    0.454030    0.074643    0.178045    11.00000    0.01582    0.02005 = 
         0.01197   -0.00168    0.00254   -0.00091 
C36   1    0.387399    0.127304    0.204010    11.00000    0.01322    0.01876 = 
         0.01296    0.00048    0.00161    0.00140 
C37   1    0.822664    0.136039    0.464213    11.00000    0.01626    0.02263 = 
         0.01357    0.00120   -0.00103    0.00193 
C38   1    0.906002    0.077083    0.441535    11.00000    0.02897    0.04493 = 
         0.02101   -0.00539   -0.00609    0.01866 
C39   1    0.769064    0.104972    0.514798    11.00000    0.02338    0.02774 = 
         0.01860    0.00536   -0.00005   -0.00482 
C40   1    0.908075    0.203222    0.480730    11.00000    0.01925    0.02965 = 
         0.02491    0.00893   -0.00387   -0.00628 
C41   1    0.630155   -0.024725    0.181436    11.00000    0.01710    0.01380 = 
         0.01666   -0.00307    0.00347    0.00102 
C42   1    0.551591   -0.055635    0.129731    11.00000    0.02208    0.02374 = 
         0.02663   -0.01255    0.00293   -0.00117 
C43   1    0.659506   -0.087011    0.222870    11.00000    0.05228    0.01549 = 
         0.02474    0.00030    0.00913    0.00996 
C44   1    0.758290    0.006598    0.166115    11.00000    0.01636    0.02736 = 
         0.02816   -0.00883    0.00758   -0.00134 
O2    4    1.387229    0.048936    0.435125    11.00000    0.02323    0.03857 = 
         0.03744    0.01124    0.00100    0.00079 
C45   1    1.277036    0.144044    0.478645    11.00000    0.03765    0.04877 = 
         0.04879   -0.00078    0.01581   -0.00443 
C46   1    1.272525    0.093395    0.430439    11.00000    0.02207    0.03463 = 
         0.03642    0.01193    0.00565    0.00047 
C47   1    1.384940   -0.000866    0.390813    11.00000    0.03139    0.03319 = 
         0.04227    0.01281    0.01059   -0.00092 
C48   1    1.504124   -0.049344    0.400410    11.00000    0.04156    0.03873 = 
         0.09949    0.02211    0.02603    0.00739 
C49   1    0.436820    0.321293    0.547674    11.00000    0.03309    0.03722 = 
         0.02894   -0.00737    0.00486   -0.00484 
C50   1    0.471653    0.378613    0.515749    11.00000    0.03552    0.03135 = 
         0.02407   -0.00459   -0.00546    0.00196 
C51   1    0.601442    0.396516    0.515663    11.00000    0.04114    0.02874 = 
         0.02588   -0.00202   -0.00008   -0.00671 
C52   1    0.696565    0.357352    0.547868    11.00000    0.03016    0.03928 = 
         0.02736   -0.00959    0.00050   -0.00266 
C53   1    0.662296    0.300323    0.580035    11.00000    0.04096    0.03918 = 
         0.01859   -0.00420    0.00021    0.01300 
C54   1    0.532417    0.281986    0.579909    11.00000    0.05077    0.03107 = 
         0.02404    0.00059    0.01225    0.00092 
H4A   2   -0.112217    0.183858    0.219212    11.00000    0.02239 
H5A   2   -0.331638    0.203982    0.201479    11.00000    0.02211 
H6A   2   -0.434297    0.287146    0.255897    11.00000    0.02259 
H7A   2   -0.313610    0.341377    0.330800    11.00000    0.02255 
H10A  2   -0.214108    0.390978    0.397316    11.00000    0.02024 
H11A  2   -0.092358    0.440178    0.474120    11.00000    0.02388 
H12A  2    0.130039    0.414012    0.494644    11.00000    0.02477 
H13A  2    0.232345    0.339953    0.435866    11.00000    0.01883 
H17A  2    0.050163    0.205430    0.088267    11.00000    0.01193 
H18A  2    0.030031    0.078753    0.082870    11.00000    0.02224 
H19A  2    0.064350    0.006205    0.160674    11.00000    0.02245 
H21A  2    0.127050    0.310144    0.210582    11.00000    0.01578 
H22A  2    0.311834    0.294179    0.166152    11.00000    0.04251 
H22B  2    0.245260    0.369755    0.147800    11.00000    0.04608 
H22C  2    0.225944    0.301209    0.107811    11.00000    0.03759 
H23A  2   -0.084854    0.323427    0.165052    11.00000    0.03975 
H23B  2   -0.024049    0.322405    0.107433    11.00000    0.04095 
H23C  2    0.008326    0.387141    0.147834    11.00000    0.03604 
H24A  2    0.201326    0.068468    0.288780    11.00000    0.01652 
H25A  2    0.242536   -0.034885    0.233741    11.00000    0.03952 
H25B  2    0.098177   -0.061363    0.236795    11.00000    0.04340 
H25C  2    0.196132   -0.059442    0.290497    11.00000    0.03607 
H26A  2   -0.010824    0.096652    0.307995    11.00000    0.03357 
H26B  2    0.038878    0.021553    0.335440    11.00000    0.02850 
H26C  2   -0.057405    0.023254    0.282730    11.00000    0.03418 
H27A  2    0.450160    0.265365    0.408549    11.00000    0.01829 
H28A  2    0.636681    0.239506    0.468998    11.00000    0.02122 
H30A  2    0.734651    0.088862    0.359970    11.00000    0.01747 
H33A  2    0.668935    0.038033    0.281828    11.00000    0.02577 
H35A  2    0.427307    0.066118    0.140473    11.00000    0.02004 
H36A  2    0.318084    0.151907    0.185044    11.00000    0.01670 
H38A  2    0.859296    0.031908    0.433159    11.00000    0.03867 
H38B  2    0.978313    0.064436    0.469836    11.00000    0.03354 
H38C  2    0.943781    0.095825    0.409733    11.00000    0.03747 
H39A  2    0.710520    0.061194    0.505673    11.00000    0.04301 
H39B  2    0.720527    0.142425    0.532719    11.00000    0.03346 
H39C  2    0.842578    0.088352    0.541592    11.00000    0.02741 
H40A  2    0.943302    0.221484    0.451121    11.00000    0.03348 
H40B  2    0.983253    0.188609    0.507508    11.00000    0.03015 
H40C  2    0.859014    0.243045    0.497463    11.00000    0.03604 
H42A  2    0.465463   -0.071341    0.137224    11.00000    0.03724 
H42B  2    0.598844   -0.096713    0.116674    11.00000    0.02797 
H42C  2    0.538954   -0.019726    0.100758    11.00000    0.03185 
H43A  2    0.577861   -0.103425    0.235619    11.00000    0.03756 
H43B  2    0.720910   -0.072299    0.255045    11.00000    0.04313 
H43C  2    0.700914   -0.126197    0.205271    11.00000    0.03334 
H44A  2    0.740779    0.046913    0.138531    11.00000    0.03648 
H44B  2    0.806227   -0.032812    0.151642    11.00000    0.02746 
H44C  2    0.809174    0.029231    0.197678    11.00000    0.03458 
H45A  2    1.197156    0.180514    0.473402    11.00000    0.06747 
H45B  2    1.362957    0.170408    0.484036    11.00000    0.05776 
H45C  2    1.280656    0.112520    0.511030    11.00000    0.05793 
H46A  2    1.193597    0.061782    0.429674    11.00000    0.03042 
H46B  2    1.262339    0.121701    0.396799    11.00000    0.03090 
H47A  2    1.380673    0.025867    0.354869    11.00000    0.03579 
H47B  2    1.302381   -0.030916    0.388254    11.00000    0.03149 
H48A  2    1.493957   -0.080669    0.368040    11.00000    0.04881 
H48B  2    1.504589   -0.079115    0.434406    11.00000    0.07665 
H48C  2    1.584655   -0.019517    0.399073    11.00000    0.06376 
H49A  2    0.345051    0.309102    0.548231    11.00000    0.04332 
H50A  2    0.406790    0.405818    0.495137    11.00000    0.04101 
H51A  2    0.625425    0.434210    0.492852    11.00000    0.03812 
H52A  2    0.784004    0.370661    0.547657    11.00000    0.03930 
H53A  2    0.722710    0.272693    0.601889    11.00000    0.03968 
H54A  2    0.510806    0.244004    0.601586    11.00000    0.04962 
HKLF 4 
  
REM  afh413 in P2(1)/c 
REM R1 =  0.0312 for   10277 Fo > 4sig(Fo)  and  0.0384 for all   11708 data 
REM    801 parameters refined using      0 restraints 
  
END 
  
WGHT      0.0358      2.7194 
  
REM Highest difference peak  0.563,  deepest hole -0.370,  1-sigma level  0.049 
Q1    1   0.2443  0.2047  0.3077  11.00000  0.05    0.56 
Q2    1   0.4081  0.2014  0.2998  11.00000  0.05    0.54 
Q3    1   0.5425  0.1247  0.3112  11.00000  0.05    0.44 
Q4    1  -0.0011  0.2485  0.2900  11.00000  0.05    0.43 
Q5    1   0.0008  0.3233  0.3756  11.00000  0.05    0.43 
Q6    1   0.1016  0.2607  0.3195  11.00000  0.05    0.43 
;
_shelx_res_checksum              22328

_exptl_crystal_recrystallization_method 
'Re-crystallisation from solvent: benzene and ether '
